# Supplementary material for: Generation of qualified clinical-grade functional hepatocytes from human embryonic stem cells in chemically defined conditions
Source: Cell Death Dis. 2019 Oct 10;10(10):763. doi: 10.1038/s41419-019-1967-5 (PMC6787193; doi:10.1038/s41419-019-1967-5)
Supplement: Supplementary file 2 — Supplementary Table S4 [file 41419_2019_1967_MOESM2_ESM.xlsx]

## Sheet: total_gene_expression
samples	PHH2	PHH1	PHH3	HLC1	HLC2	HLC3	ESC1	ESC2
TMEM80	2.65751	3.39188	2.00567	3.02208	3.41448	2.78567	7.85454	9.71658
DMBX1	0.0257082	0	0	0	0	0	0.207116	0
ERCC-00060_gene	0	0	0	0	0	0	0	0
RECQL	13.9227	12.3625	14.0191	10.2113	11.0157	10.4696	15.6355	14.2903
ASPA	0.0581384	0.703974	0.356436	0.0964326	0	0.0507954	0	0
DGCR11	1.82986	1.65874	1.78307	1.03955	0.896298	1.08636	1.77504	2.44813
PFKFB3	6.54836	7.62237	6.59371	6.08219	7.45631	7.38827	15.1881	13.262
DLC1	7.42838	6.21222	7.46407	10.7603	10.3909	8.98094	1.49868	0.376658
HIST1H2AG	0	1.19909	0.336628	4.13015	1.82579	2.38347	0.441133	0.558985
CDK1	0.0511812	0.118386	0	4.19946	5.81793	6.97618	52.4433	58.1295
SNORD11B	0	0	0	0	0	0	0	0
FAM118A	6.04857	5.37634	4.95891	4.44128	5.53569	5.50634	11.9984	11.5586
CSF2RA	0	0	0	0	0	0	0	0
ATXN7L3	16.2687	16.6212	15.6122	19.5583	21.2236	19.9168	32.7343	36.3785
TMEM221	0.0438352	0.0493278	0.127022	0.294114	0.213426	0.0362927	1.74469	2.58241
RNF111	11.1152	10.2267	10.777	4.04309	4.40618	3.78116	4.72407	4.5307
TGM4	0	0	0	0.102255	0.0592711	0.0171716	0	0
PRSS22	0.0668958	0	0.0632432	10.3322	9.52036	11.7306	1.43063	0.335466
SLC15A2	0.0912272	0.0607543	0.145091	4.17843	4.61287	4.78611	0.485456	0.642796
CTDSP1	31.1609	32.5523	32.3906	25.8429	26.1822	28.2371	12.3454	15.6676
CYP2J2	25.0713	25.9791	27.3644	1.22055	1.04138	1.12871	0.855427	0.566041
ADAL	2.59197	2.53707	3.09625	0.98543	1.0275	1.24385	4.54429	3.91898
LINC01197	0	0	0	0	0	0.0968894	0	0
ETFDH	15.2146	16.4537	17.0196	26.8267	25.5969	25.2141	5.21628	6.66402
FCHSD1	1.47118	1.52909	1.60718	0.856521	1.36303	1.57738	4.38711	3.21438
LINC00950	0.136931	0.0945842	0.0408029	0.199281	0.243964	0.25787	0.504283	0.189402
FAM25A	0	0	0	0	0	0	0	0
KCNK10	0.0267605	0	0.0089526	0.440791	0.452938	0.431806	0.165589	0.0848648
ACTG1P4	0.034785	0.0794717	0.137681	0	0	0.030709	0.0449524	0
LOC101926975	0	0	0	0	0	0	3.59287	2.59033
AWAT1	0.110448	0	0	0	0.115543	0.101836	0	0
AOC1	0.0262634	0	0	0.429996	0.47201	0.598989	0.036461	0.0450964
ERCC-00061_gene	0	0	0	0	0	0	0	0
BFSP2	0	0	0	0.0424986	0.0498526	0	0	0
PCDHB11	0	0	0	0.056829	0.0438373	0.0560291	0	0.173733
ATP5H	208.852	188.87	196.313	150.924	159.649	171.209	236.902	268.103
CFP	0.0959765	0.378837	0	0.440003	0.27716	0.349993	0.527543	0.511637
BRD3	7.27245	7.07832	7.00134	7.38899	8.37157	7.25565	27.7231	22.2544
BMP5	0	0	0	0.767041	1.31602	1.74151	0.0236182	0.0272634
HSPA12B	0.0302009	0.0334008	0	0.071916	0.0559908	0	5.28628	1.79072
TUBA4B	0.653388	0.428475	0.366824	0	0	0	0	0
LINC00618	0	0	0	0	0	0	0	0
SEMG2	0	0	0	0	0	0	0	0
SAMD13	0.0568961	0.132158	0.404985	0.042932	0.0571919	0.102057	1.23955	1.41479
PRICKLE1	0	0.0737945	0.0321742	0.927742	1.64568	1.46303	12.3891	27.1329
GTPBP1	22.6973	24.5079	22.3155	10.4625	10.6438	9.65108	29.4503	25.8381
EFCAB6	0.141435	0.113095	0.132879	0.0211368	0.0113467	0.0602107	0.141718	0.0737436
FCGBP	0.0151374	0.0168623	0.0427784	0.0245546	0.0142307	0.00394649	0.0689511	0.015737
CHIC1	1.52844	1.24969	1.89889	1.61234	1.94926	1.60965	1.65489	1.92158
OR5E1P	0	0	0	0	0	0	0	0
PDE12	33.7736	30.9814	34.9302	11.3386	11.4597	8.70335	5.58488	6.39817
MICALCL	0.13666	0.0989416	0.0857052	0.877502	1.11707	0.622556	0	0.0318271
ASNS	10.0872	8.74501	9.54635	35.4071	41.1124	37.8719	110.919	258.471
LRIG3	7.12454	7.27305	6.91419	5.2644	5.5905	5.70201	3.65343	4.55839
FAM160B1	23.6719	20.7283	23.1153	7.79511	8.06776	5.82818	2.74337	3.23812
NM_001291949	0.485524	1.89073	1.35673	0.868873	0.000993865	0.270831	1.88972	1.95623
HYALP1	0	0	0	0	0	0	0	0
HR	0	0	0	0.722825	0.279491	0.406049	0.0201328	0
ACVRL1	0.0327054	0.055633	0	0.79451	0.609353	0.804539	0	0
LOC101929172	0	0	0	0	0	0	0	0
ARPP21	0	0	0.0329532	0.044748	0.0174969	0.0298519	0	0
LY6G5B	8.18134	13.0851	9.52637	0.460812	0.26177	0.834042	7.05757	10.2939
FLJ38122	0	0	0	0	0	0	0	0
C21orf128	0	0	0	0	0	0	0	0
TPI1P3	0	0	0	0	0	0	0	0
TBC1D26	0	0	0	0	0.0343068	0	0.368574	0.182886
ANXA2P1	0	0.0552042	0	0	0	0	0.0320458	0
LOC101929625	0	0	0	0	0	0	0	0
TTTY3	0	0	0	0	0	0	0	0
EGFL7	7.88016	10.2708	9.41187	49.2759	45.9368	52.4604	42.007	41.6089
NCEH1	6.67675	6.306	7.37495	3.14279	3.30108	2.43465	1.60989	1.45698
LINC01115	0	0	0	0	0	0	0	0
NAIP	0.271236	0.157924	0.181182	0.27819	0.375768	0.364945	0.156739	0.208914
LCMT1	9.31281	10.8232	8.41331	14.9634	14.4974	16.9364	54.108	53.237
LOC101928844	0	0	0	0	0.0672725	0	0	0
IER5	27.8527	25.1229	25.2927	8.15593	8.34756	7.82898	21.22	19.1147
ZDHHC5	39.318	38.385	38.4085	25.6847	26.8804	23.797	19.0045	19.6137
ARHGAP19	3.23915	3.46917	3.29474	3.87035	4.04997	3.67061	10.7842	10.2847
LOC102723517	0	0	0	0	0	0	0	0
KHDRBS1	49.2834	45.5768	45.1128	31.3203	33.4861	32.4926	238.377	189.799
WDR4	15.1785	17.5678	15.8812	2.61985	2.19364	1.27234	31.7305	33.9481
C1QTNF8	0	0	0	0	0	0	0.0394925	0
GRIFIN	0	0	0	0	0	0	0	0
CACNB3	0.133656	0.20435	0.196883	2.72582	4.35328	3.9368	9.62948	5.27647
PEX13	17.0465	14.3153	16.7639	9.51285	10.2094	9.72802	3.52239	3.09634
CES4A	3.70103	3.26372	3.91354	2.38683	2.86067	2.62759	0.231277	0.180197
SCRT2	0	0	0	0.0305187	0.121085	0.0133953	0.100112	0.0399655
OR7C1	0	0	0	0	0	0	0	0
NDRG4	1.43337	1.08359	1.54688	1.32053	1.89287	1.80219	9.51187	6.54361
TPM4	119.366	122.294	123.155	223.013	251.353	265.904	319.382	260.836
AGPAT4	0.0326914	0.0188109	0.0407767	1.90776	2.42099	2.16826	4.54908	4.1123
FAM72C	0	0	0	1.98478e-06	0.106628	2.66697e-06	2.50614	1.61907
PGPEP1	4.38767	3.87601	4.37599	7.38276	8.06705	5.76986	3.33925	1.57753
PDF	25.1015	17.2071	19.9328	11.2684	5.61492	4.83445	42.2488	63.6908
IL21	0	0	0	0	0	0	0	0
TMEM102	10.2389	9.55268	10.2298	5.37817	5.38007	4.58933	14.7238	14.6696
CT45A2	0	0	0	0	0	0	0	0
CATIP	0	0	0	0	0	0	0	0
TMEM198	2.95876	3.48357	2.83879	2.88995	2.62914	2.27103	14.0312	11.3861
LRP10	42.1745	40.9494	39.4865	96.7909	85.5162	73.2115	10.6594	6.92177
SEC14L4	6.92107	6.2843	5.61298	0.581559	0.605529	0.57693	3.24078	1.8439
LINC00938	6.89973	6.28852	8.01252	1.71523	2.04521	2.17988	6.78895	5.76818
DNM1P35	0.0993869	0.0191142	0.0323711	0	0.0158455	0	0	0.0240381
MZB1	0	0.112408	0	0	0	0	0	0
TTLL10	0	0	0	0	0	0	0.2296	0.288092
ZC2HC1C	0.570991	0.694704	0.97427	0.144113	0.20134	0.364935	0.318228	0.266471
CAMK2N2	0	0.713258	0.421261	0.309082	0.212093	0.115025	20.6158	17.4216
ELOVL5	126.193	119.37	129.047	85.6912	73.4282	65.3006	91.5084	87.2647
LRRC18	0	0	0	0	0	0	0	0
FAM214B	7.25779	7.08183	7.32006	6.92071	7.87618	7.45819	2.06023	2.19568
SNORD115-22	0	0	0	0	0	0	0	0
PATE1	0	0	0	0	0	0	0	0
C9orf106	0.112491	0	0	0	0	0	0	0
LATS2	5.98479	6.0648	5.77556	8.4828	10.0141	7.6983	7.70971	7.70399
CD58	18.6258	18.5027	19.4341	4.90114	8.44305	7.09474	4.53092	5.01561
PHACTR2	1.92525	1.85343	2.23585	6.7822	6.67207	6.07205	4.07359	3.42881
ZNF410	22.8088	23.6633	21.8984	13.3147	15.4667	16.7441	11.8578	14.1966
PDCD4	16.4244	15.146	15.747	48.8137	51.3023	58.176	4.25462	3.43693
C14orf39	0	0	0	0.0814704	0	0	0.162143	0.0737665
RAB38	0	0	0.112705	2.87582	5.23685	5.57355	14.7929	15.8856
LOC392196	0	0	0	0	0	0	0	0
PSMA2	100.611	105.11	111.175	48.3715	49.3882	48.9046	195.642	207.568
ERCC-00057_gene	0	0	0	0	0	0	0	0
FAM186B	0.154807	0.196844	0.377421	0.113578	0.0563947	0.101059	0.0811664	0.300557
PTPRJ	14.1164	14.8667	13.7183	6.78085	6.99917	5.07446	3.05776	2.38088
DPYSL4	0	0.0295978	0.0250961	0.689132	1.259	1.0043	23.041	17.1728
FXYD7	0	0	0	0.290594	0	0.148823	2.0976	4.50558
MIAT	0.0280891	0.0160231	0.0691386	0.024294	0.0564844	0.124285	17.1962	14.4094
BPIFB3	0	0	0	0	0	0	0	0
CCK	3.01255	3.76578	2.85093	0	0	0	1.6535	2.28362
RAPGEF6	4.25171	4.02037	4.2357	2.05339	2.40416	1.84924	2.57289	2.55727
PSMG2	56.6736	54.5543	53.0311	29.2935	26.5543	33.0489	51.8775	47.4913
MESDC1	10.988	9.59594	9.41704	11.1077	11.0852	7.57073	35.9861	34.8043
MYH8	0	0	0	0	0	0	0	0
MCM2	3.32417	3.28927	3.09065	3.23184	3.26034	4.0305	106.908	116.424
CDCA4	2.35258	2.03218	2.19753	2.60168	3.40793	3.11483	37.2786	44.5043
GFRA3	0.509558	0.332197	0.320148	2.19422	1.63345	1.48733	2.10278	1.6218
PREX2	0.0199173	0	0	0.0100803	0.0118097	0.0319074	7.42173	6.1033
CHADL	0.179847	0.196179	0.124534	0.313547	0.122736	0.0671512	0.422983	0.423665
FAM71E2	0	0	0	0	0	0	0	0
PCDHGB2	0.027868	0.095354	0.0827997	0.0623384	0.0482714	0.206434	0.960237	0.518139
ORC5	31.4799	29.6844	29.884	7.02681	7.96341	7.72812	14.6291	15.2738
BRIP1	0.285324	0.183909	0.275492	0.251181	0.205447	0.217675	3.91212	3.476
PPTC7	22.8554	19.9983	21.3033	7.87511	8.19938	6.46668	6.57729	6.14296
APCS	1121.7	1172.04	1137.57	0	0	0	0	0
OSMR	18.1302	16.1872	16.4623	32.5227	32.0023	27.0268	1.38493	0.816252
CST7	0	0.0826492	0	0	0	0	0	0
LOC100506076	0	0	0	0.201498	0.121089	0.420687	0.179652	0.442501
ERCC-00016_gene	0	0	0	0	0	0	0	0
CXorf38	9.09045	9.82691	8.87764	3.42775	3.08512	3.5169	2.81983	2.68884
PPARGC1A	2.85654	2.31348	2.9667	0.753057	0.992078	1.17997	0.152561	0.167255
ITCH	18.0807	18.3241	18.1596	15.4831	17.4835	14.8135	7.54304	5.62636
FASLG	0	0	0	0	0	0	0	0
SLBP	37.4313	32.0327	36.283	26.6122	28.6705	27.7742	47.8328	62.8612
CCDC70	0	0.0754589	0	0.125245	0	0	0	0
OR52I2	0	0	0	0	0	0	0	0
C10orf54	0.234883	0.266482	0.200454	1.43991	1.40358	2.14679	0.141848	0.0191436
KRTAP5-8	0.255988	0.193688	0	0	0	0	0	0
MRPS7	46.4635	48.936	49.2985	33.2132	30.7649	34.8483	100.006	111.364
HMG20B	12.5204	11.9105	10.4821	13.453	11.6672	14.4777	82.541	69.5489
RNF7	31.4832	37.1542	33.8179	28.6151	27.3856	24.8534	40.1607	33.7059
SLC5A6	19.3824	19.7405	18.9697	15.7028	16.2674	14.774	64.3163	68.6653
LOC101929084	0	0	0	0	0	0	0	0
NKX3-2	0	0.0518339	0	0.1091	0.341252	0.183355	0.278664	0.263195
ABCC3	35.8151	36.9355	33.0347	20.2452	18.0371	15.733	0.102261	0
LOC100130691	0.0515203	0.0598391	0.0778767	0.0671043	0.155028	0.182234	0.0575098	0.103932
ERCC-00143_gene	0	0	0	0	0	0	0	0
GRHL1	7.96319	7.69336	6.41147	7.93484	7.9583	7.34572	0.941275	0.790903
GATSL1	0.0256324	0.0405278	0	0.0902445	2.1909e-110	0.207694	0.00975099	0.346553
PRRC2A	28.2534	30.6803	28.3916	18.0715	19.102	14.9464	71.9487	66.0602
EGR2	0.228286	0.216855	0.327686	0.0750756	0.30711	0.253371	1.6589	1.98375
DAB2	2.16647	2.0743	2.57132	22.0115	24.3656	23.7788	2.26922	1.35999
RTP5	0	0	0	0	0	0	0	0
EHMT1	11.7668	11.9675	10.8261	7.50523	7.72221	6.95903	51.5947	45.5509
CLIC3	0	0	0	0	0	0	0	0.312139
RDH11	89.5315	86.1384	90.0802	69.6446	65.4459	55.5481	89.1902	86.6113
CLASRP	17.2781	17.7652	17.1853	5.00134	5.16124	5.24691	29.8758	26.2174
NAGPA	8.14446	7.10128	7.96656	14.7769	11.995	12.1927	10.6683	14.9721
ACTA2	0.765966	0.564783	0.525017	33.0522	53.0978	55.0773	0.45866	0.729436
AGAP1	2.82422	2.61777	3.20756	3.84517	3.96144	3.50345	10.0358	6.49131
SLC8A2	0	0	0	0.0353314	0.0804899	0.0336078	2.19397	1.92146
PRAMEF11	0	0	0	0	0	0	0	0
C1orf162	0.680543	0.602512	0.766172	0.150077	0	0	0.197404	0
GOLGA6L17P	0	0.0332475	0.0296322	0	0	0.0333113	0.254695	0.325722
FRG1B	8.08013	7.59312	6.95717	9.12399	8.63984	9.62847	0	0
NM_001292008	2.92387e-13	1.49284e-08	6.91119e-16	3.48004e-15	1.05016e-09	0.0660951	0.0925653	0.128333
SAV1	9.44583	8.65504	8.45187	6.9444	9.53206	8.89852	32.8913	28.3925
WDR20	15.1441	13.8063	14.5777	9.31114	10.7228	10.998	8.35069	9.90948
DNM2	32.1964	32.7491	33.4583	33.2438	34.0192	31.2995	55.2551	52.6006
POMZP3	4.28294	5.18624	4.03731	1.3475	1.69307	1.21547	2.09613	2.15489
KHNYN	17.3843	18.4453	17.7749	24.6145	26.35	25.1912	7.48067	8.26198
TNFSF8	0	0	0	0	0	0.06756	0	0
NOG	0	0	0	0.825397	0.906096	0.726166	0.0954264	0
CSRNP1	18.1445	19.1584	19.4193	10.0713	9.04539	9.25389	3.06553	2.25068
DDX54	25.3775	27.3093	24.7735	8.78895	7.61528	8.34081	50.2948	47.7455
FAM74A1	0	0	0	0	0	0	0	0
PABPN1	24.1094	23.5827	22.7589	12.9883	11.9856	13.2235	83.6938	112.383
FRMPD3	0	0	0	0.00679574	0	0.00646762	0.305709	0.122704
LOC102577426	0	0	0	0	0	0	0	0
SRSF11	61.3831	52.5243	61.8844	26.4161	30.4679	28.8542	133.128	151.851
LOC102467216	0	0	0	0	0	0	0	0
GBE1	125.895	123.1	125.422	12.4416	9.81057	8.77468	5.15029	9.0573
PSMD13	101.405	100.813	100.28	44.7738	48.0818	48.2591	113.893	121.567
GPATCH4	31.1722	31.5481	32.5213	2.83323	2.89229	2.30816	67.1324	76.3533
RIMBP3C	0	0	0	4.93293e-05	6.2792e-05	4.56686e-05	0	0
C9orf116	1.9155	3.01102	2.82013	2.40736	3.82264	2.17091	15.7765	9.27792
DNAJC27-AS1	0.0743185	0.0170043	0.0291773	0.0513744	0.0746237	0.0786581	0	0
LOC100506474	0	0	0	0	0	0	0	0
STIP1	68.5409	71.7834	70.7951	41.2285	44.1124	43.786	210.434	233.602
TTC9B	0	0.157651	0	0	0.141827	0.125317	0.23538	0
LOC339568	0	0	0	0	0	0	0	0
RAPGEF4-AS1	0.0270621	0.0157339	0	0.0118613	0	0	0	0
WFDC5	0	0	0	0	0	0	0	0
POLR3E	12.0979	12.0943	12.6831	6.10173	5.60833	5.35577	28.3944	29.8011
GPI	160.661	159.843	145.233	25.4361	23.5594	23.2259	126.243	103.039
CR1L	0.0816571	0.0469012	0.0405665	0	0	0	0	0
LOC100506469	1.63633	1.92306	1.64764	0.487717	0.618273	0.534533	17.6625	16.7542
SMCO2	0.0957776	0.0551786	0.195452	0	0	0.0489188	0.0536766	0.315675
BRSK2	0.019734	0.0662494	0.0933524	3.22823	4.08933	3.10558	12.0676	11.6557
CACNA1I	0	0	0.00714981	0.0121291	0.0139524	0.00584606	0.550204	0.453853
SPOP	15.383	14.6189	16.6489	16.2651	16.3625	17.1891	14.1255	14.0407
BPHL	8.52246	8.80824	8.37387	31.4787	31.6491	30.1079	29.4817	22.6989
LOC100506172	0	0	0	0	0	0	0	0
PRKCB	0.00669362	0.00780922	0.0222822	0.0782652	0.0679977	0.0598529	4.72295	3.53713
TMEM105	0.359095	0.575962	0.492549	0.0180884	0.0207721	0	0	0
OR1A2	0	0	0	0	0	0	0	0
C3orf80	0.0413866	0	0.039396	0.450775	0.208404	0.365727	0.424116	0.46339
SLITRK3	0.364055	0.188602	0.379405	0.326471	0.279234	0.391814	0.649152	0.537814
MIB1	16.8686	14.2552	16.5451	11.3294	12.0757	9.494	10.8841	9.38451
CARD8	4.26535	4.74922	5.10314	2.65365	3.05269	2.55821	5.20796	4.0898
KAL1	0	0	0	1.90794	2.34408	1.81468	30.3282	33.8054
SAMSN1	0.211893	0.247628	0.18625	0.190513	0.187889	0.425671	0.102863	0.0230353
FIG4	4.01095	3.53973	3.23198	5.66952	6.26572	5.69003	10.0021	7.76571
JADE3	7.91489	8.0087	7.67437	6.65412	7.6242	6.35616	6.14664	6.4063
PRB2	0	0	0	0	0	0	0	0
PM20D2	10.9474	8.95433	9.89047	6.7935	7.59786	8.06075	4.31844	4.45276
FXR2	17.6926	16.5968	15.094	9.46578	9.89988	10.2112	21.4697	23.27
AATK	0.265209	0.331104	0.138534	0.502038	0.265602	0.232237	1.02702	0.897002
ART1	0	0	0	0	0	0	0	0
RGPD4-AS1	0	0	0	0	0	0	0	0
PLCXD1	0.014238	0	0	0	0	0	0	0
LOC728554	2.978	4.4678	3.16458	2.6811	3.32538	2.49114	20.2043	21.3243
MYCBP	13.0905	11.7729	12.7241	7.69687	8.92381	7.95118	12.0971	10.8908
TVP23C	1.11398	1.11478	0.894562	1.36588	1.48365	1.1328	1.1821	2.92852
LOC101926955	0	0	0	0	0	0	0	0
SPPL2B	9.30591	9.39867	8.74218	8.25676	7.02933	6.17907	16.0023	16.4313
MRPS35	140.827	117.475	139.838	43.5269	40.4438	43.033	35.4828	42.1812
NAT8B	0.630629	0	0.12345	0	0.264826	0.352275	0	0
LMAN1	65.7062	59.1504	64.9229	85.1584	66.3336	58.1814	27.4689	21.7515
LOC100129138	0	0	0	0	0	0	0	0
VEZF1	13.8015	12.759	12.832	6.17209	7.55553	6.85101	17.7107	16.0617
OR4S2	0	0	0	0	0	0	0	0
STX4	24.0388	26.5519	28.8536	10.8787	10.6046	9.6199	39.3223	24.8149
KLHDC7B	0.0992453	0.195157	0.187575	0.0605235	0	0.0190134	0	0
ESYT3	0.0547718	0.0315503	0.0407839	1.06955	1.19417	1.31818	1.26045	1.08743
NRG2	0.020986	0	0	0.127043	0.0551397	0.0621062	0.295175	0.101319
ZNF296	4.84366	4.93339	5.20151	0.616297	0.660645	0.561041	11.3298	16.4166
TYR	0	0	0	0	0	0	0	0
PERP	128.236	109.945	135.587	112.312	122.028	107.238	12.1806	14.174
ZNF645	0	0	0	0	0	0	0	0
OTUD3	1.99453	2.00408	1.87714	2.01122	2.2113	1.5	2.33373	2.62666
ABI1	31.8211	28.4315	32.047	15.3888	17.0275	17.5669	9.64856	8.60139
PCDHGB8P	0.0329927	0	0	0	0	0	0.120047	0
SRP72	50.4368	49.7566	50.2369	21.3536	21.8051	19.0675	43.542	34.6035
COQ2	5.47666	4.25696	4.4883	13.4512	14.3342	13.7505	14.5888	14.4288
LOC727896	0.456259	0.502055	0.398158	0	0	0	0	0
PARP2	12.9155	14.0598	14.7037	5.4547	5.71636	5.84234	21.4767	24.4481
RFC4	7.8722	8.98723	7.57829	5.08365	4.56896	5.19993	68.351	70.7014
CTAGE7P	0.226047	0.240484	0.254792	0	0.0202216	0.0352123	0.111777	0.0525792
BAI1	0.0455445	0.0168063	0	0	0	0.0222946	5.23249	4.42821
SAP30L-AS1	0.117123	0.202031	0.253727	0.102369	0.0197368	0.0694192	0.122833	0.0632058
NCALD	0.468268	0.496159	0.270397	1.66685	3.14241	2.90467	0.702359	0.246536
PSMD12	128.515	127.374	125.969	27.816	30.1207	31.3371	49.9068	48.8912
USP17L8	0	0	0	0	0	0	0	0
CD79A	0	0	0.114223	0.104943	0.121221	0.115004	0.0925324	0.11363
DHRS7	177.324	174.108	175.385	241.368	160.274	189.198	32.5017	26.5293
CNTLN	3.64825	2.7412	3.65114	1.75335	1.56851	1.03715	6.495	6.78207
TMEM255B	0	0	0	3.47269	2.13828	3.47474	1.43248	1.62385
FCRL6	0	0	0	0	0	0	0	0
IL18	2.13225	2.24347	3.00118	28.7808	40.2702	41.5075	0.437981	0.183371
GAS6-AS2	0.0758456	0.0436628	0	0.307041	0.398407	0.245927	0.143974	0.579249
MADD	6.5373	7.30734	6.482	6.38148	7.76449	6.76264	10.0519	9.48466
SNORD88A	0	0	0	0	0	0	0	0
SOX11	0	0	0	0.531708	0.904814	1.08797	9.65646	11.9517
MAPK8IP3	12.2205	11.4418	11.0703	3.54174	3.69243	4.55792	9.05969	10.8935
HOXC13-AS	0	0	0	0	0	0	0	0
CTSF	6.85217	6.58922	6.74611	12.631	8.41258	12.4089	11.9146	16.0239
OR10G2	0	0	0	0	0	0	0	0
CEP170B	25.0815	25.4393	23.3987	10.6888	9.5487	7.96679	15.3254	13.8034
MOB3B	1.81894	2.43511	2.03072	14.3747	16.5654	15.7719	6.39412	5.54148
LOC101929413	0	0	0	0	0	0	0	0
AP3S2	14.4134	14.1507	15.1896	8.31045	8.39265	8.08167	9.52789	10.0301
SNORD115-4	0	0	0	0	0	0	0	0
F9	72.9028	74.1625	74.295	0.251264	0.0447064	0.0985308	0	0
LTB	0	0.173424	0	1.25217	2.43827	1.66485	0.394707	0.233946
TCTEX1D1	0.278481	0.137672	0.0802114	0.0321194	0	0	0.783365	0.182718
KIF15	0	0.0333872	0.0199494	0.304983	0.366536	0.415213	15	14.4278
SH3BP4	38.1042	37.1925	36.3755	7.18614	8.71806	8.48689	19.4596	21.3338
SEP15	94.643	92.8562	100.042	92.9121	88.9128	119.594	84.2956	88.8284
SYCP1	0	0	0	0	0	0	0.181559	0.17554
CSRNP2	6.62745	7.52755	6.4005	5.56548	7.61063	7.59621	10.9737	10.071
DPYD-AS2	0	0	0	0	0	0	0	0
CCDC157	0.32802	0.0513955	0.110428	0.136511	0.313847	0.274035	2.33303	1.88888
RNF212	0	0	0	0	0.326672	0.278275	2.31159	0.599297
TNR	0	0	0	0.0893594	0.0344736	0.009926	0	0
KIAA0930	7.83242	8.49071	7.84299	12.9344	12.5846	10.7817	16.7499	11.7808
UBE2G2	31.9128	31.4387	32.3565	15.3678	14.961	14.5309	48.3873	37.3924
RFPL4B	0	0	0.0444424	0	0	0	0	0
LINC00550	0	0	0	0	0	0	0	0
CDC42SE1	29.6066	31.7257	29.7654	21.5234	26.8881	25.1624	10.5241	9.34325
INE2	3.1026e-07	2.5127e-08	0.001811	5.99543e-06	2.45306e-07	4.00485e-07	0.123426	3.14723e-07
R3HDM2	6.51472	6.27014	7.08334	4.11536	4.21018	4.00887	6.37192	3.9332
C17orf51	1.28445	1.44137	1.41184	0.701551	0.707139	0.671667	0.107725	0.0583248
FAM13A	7.16661	5.5775	5.83121	6.74723	6.11595	6.02483	5.00238	4.34191
LOC101929694	0	0	0	0	0	0	0	0
MEP1A	0	0	0	48.4154	85.1182	86.9188	0.0170834	0
MAK16	17.4659	16.9595	17.7585	5.42127	5.23641	5.44077	17.0524	17.6174
OMP	0	0	0	0.574189	0	0	0	0
DAOA	0	0	0	0	0	0	0	0
OLFM4	0	0	0	0	0.0217152	0.0380794	0	0
GTF2B	25.6588	23.63	23.4305	11.2407	12.4414	14.2741	7.87102	8.94156
DLX6	0	0	0	0.0620331	0.0356035	0	0.186039	0
CARTPT	0	0	0	0	0	0.0847465	0	0
LCE4A	0	0	0	0	0	0	0	0
HARS	30.9941	30.9752	30.0288	11.1702	10.8724	12.4435	42.0018	40.4803
APCDD1L	0	0	0	0.0194744	0.0894443	0.0183308	3.47964	2.1678
SIK2	15.202	16.2702	15.6873	10.3453	11.337	8.77442	3.64898	4.79133
OTUD7A	0.179411	0.0995197	0.112812	0.241721	0.254041	0.0970483	2.53775	2.52451
WAS	0.0797803	0.245152	0.184152	0.229656	0.260373	0.368131	0.302004	0.0745347
NAT6	3.56208	2.96194	2.68169	4.4628	4.74823	4.75691	5.45802	4.30975
GRIA3	3.78712	5.16771	5.19191	1.28852	0.562574	0.657768	0.764824	0.490393
HSD17B10	73.841	75.0193	75.8952	23.6918	22.3515	25.1385	122.215	127.882
LOC101928937	0	0	0	0	0	0	0	0
ZNF518A	4.55317	4.50344	4.35063	5.46673	5.42825	4.69332	4.09975	4.57699
ABCA3	0.913558	0.925699	0.789985	1.1408	1.48796	1.1591	3.24572	2.25605
GMEB1	3.61499	4.37808	4.04235	1.91986	2.34633	1.32065	7.53943	10.9671
CLYBL	11.2906	8.8932	11.6122	11.08	11.1799	12.1878	5.35657	5.71482
NR2F1	0.047486	0	0.0225718	2.78374	4.15597	3.56449	0.204469	0.25008
GLO1	135.499	123.077	128.045	112.872	116.354	128.674	177.278	162.931
SNORA80B	0	0	0	0	0	0	0	0
NUDT14	2.63818	3.38456	4.00356	21.8406	18.5489	16.6728	21.9268	22.3678
REPS2	1.26375	1.2503	1.53318	1.06589	1.08924	0.840545	0.866253	0.580025
ZNF620	1.58093	1.38787	1.59143	1.11927	1.25073	0.96899	5.61117	4.58007
CEP55	0	0.0264297	0.157131	1.1642	1.34681	1.56113	11.3935	12.967
HSD17B7	10.5843	11.26	11.7412	25.4342	22.4203	21.783	34.282	44.5219
LINC01277	0.0663523	0	0.168511	0.294389	0.101412	0.0614021	0	0.0249083
LIPE	0.0751579	0.189218	0.236748	0.332769	0.517999	0.329614	4.13836	2.96839
ADAMTS7P1	0	0	0	0	0	0	0	0
OR6C4	0	0	0	0	0	0	0	0
NREP	4.46822	4.79385	4.46989	69.2072	63.0323	72.3201	145.344	124.421
TRIM66	1.4544	1.44709	1.45925	0.708252	0.657093	0.669271	0.330722	0.281457
ZNF254	1.40662	1.36932	1.72449	4.61776	5.56393	4.46062	5.42001	6.99738
FAM19A4	0.0797097	0	0.0789955	23.1622	20.8285	18.5513	5.80814	3.73766
VPRBP	6.40559	6.61448	6.67263	2.39477	2.2854	2.21981	7.80082	6.66101
SLC6A17	0	0	0	0.169853	0.282251	0.290836	0.131747	0
TSPAN17	14.4782	14.422	14.8562	9.37434	9.33271	9.16013	31.9057	31.7632
KLKP1	0	0	0	0	0	0	0	0
TLL2	0.0396675	0.034096	0.0589355	0.0258008	0.079852	0.0260166	0.866439	1.39937
LOC101926996	0	0.0290469	0	0.11259	0.116848	0.187831	0.439433	0.158213
APOA1BP	31.8827	35.4478	30.4699	50.107	51.3707	56.8315	79.9295	106.618
PKP4	8.95068	9.41382	9.09159	10.7942	11.9383	11.3541	26.739	23.5363
PDCD6	41.0972	40.0394	37.2912	49.2345	52.4787	48.5712	87.7654	108.98
GYPB	0	0	0	0	0	0	0	0
INSR	10.5066	10.2328	10.6307	10.1908	9.75547	8.84015	3.4209	2.40212
BTG1	52.3789	39.4524	43.4804	47.9849	39.0625	35.8512	5.55733	6.31579
TOPORS	13.2719	12.1693	12.9144	6.40384	6.70433	7.57843	20.7541	20.2691
ZNF625	0.631754	0.473633	0.80605	1.15682	0.549527	0.527935	0.519102	0.815908
C1orf167	0	0.0202693	0	0.0264819	0.0153051	0.0127719	0.139779	0.0292592
MAP1S	22.2293	23.1705	21.2227	6.81415	7.21711	6.42158	47.4236	58.0829
PRAMEF6	0	0	0	0	0	0	0	0
MEF2C-AS1	0	0	0	0	0.0986438	0.0904182	0.0743748	0
C18orf63	0	0	0.0378337	0	0	0	0	0
OR8S1	0	0	0	0	0	0	0	0
TMEM179	0	0	0	0.300685	0.215384	0.187544	2.11398	1.53831
PERM1	0.411334	0.734245	0.414729	0.248716	0.119558	0.158175	0.116899	0.108603
LOC101927919	0	0.058291	0.0493448	0.0419557	0	0	0.513146	0.5191
LOC100134368	0.0959777	0.0549241	0.0469997	0.0831746	0.0482617	0	0.285793	0.138841
PYCRL	9.93296	9.65239	9.53358	4.73551	3.7331	3.47032	9.64581	9.26032
GLB1L3	0	0	0	0	0	0	7.49164	11.4316
LOC146880	1.06446	1.62092	1.03888	1.49141	1.20368	1.7376	1.86803	1.03212
ANKRD30BL	0	0	0	0	0	0	0	0
SLC25A52	0	0	0	0	0.0703359	0	0.199002	0
C17orf74	0	0	0	0	0	0	0.0610493	0
OR52B4	0	0	0.0846412	0	0	0	0	0
CPVL	0.295457	0.338656	0.464207	26.0216	30.5548	31.3017	27.5552	26.4456
IGF2-AS	1.42183	1.51923	1.26268	1.43772	1.75684	1.4069	0	0
KCMF1	17.7675	17.7071	16.8559	7.17173	7.50003	8.11458	19.4344	18.9713
CCDC33	0	0	0	0	0	0	0.0511396	0
TCTE1	0	0	0	0	0	0	0	0
HRK	0	0	0	0	0	0	0.9716	1.34596
LPL	0.0535885	0.123397	0.161651	0.25686	0.504335	0.165168	6.93894	4.10045
PSG11	0	0	0	0	0	0	0	0
LOC100506274	0	0	0	0	0	0	0	0.357759
TTTY23B	0	0	0	0	0	0	0	0
APOBEC3D	0.500333	0.448036	0.389115	0.265634	0.639911	0.355551	1.75463	0.807455
RASSF10	0.0723648	0.279886	0.0679832	0.409585	0.506184	0.423809	1.15197	0.966058
TMEM91	0.550591	0.349656	0.502312	4.27823	4.24948	6.02725	2.09623	1.72713
C8orf82	21.7062	15.2719	13.7735	14.0302	13.8615	9.26823	35.8673	52.6427
KANSL1-AS1	0.598559	1.30375	2.49123	0.805514	2.45762	1.1759	10.1592	3.76137
LINC01206	0	0	0	0	0	0	0	0.00938155
AQP11	6.38242	6.63249	7.18807	4.47764	3.74975	4.84703	1.70844	1.06019
LOC152586	0	0	0	0	0	0	0	0
LOC283692	0	0.0387585	0	0	0	0	0.114557	0
NR_120432	0	0	0	0	0	0	0	0
ZNF467	0.0465073	0.509769	0.212089	4.17742	3.75098	3.21346	0.616429	0.322957
ZNF92	2.99854	2.18566	3.77362	4.33376	4.87276	5.80798	5.83825	5.82936
AP2M1	92.6154	94.8405	90.8879	115.706	118.482	126.127	236.404	250.507
MATN1-AS1	0.87436	0.552907	0.670815	0.710423	0.240354	0.785868	0	0
LOC643623	0	0	0	0	0	0	0.154169	0.275682
SNORA22	0	0	0	0	0	0	0	0
NOS1AP	1.48613	1.6492	1.74035	0.38151	0.751538	0.526793	1.83268	1.08729
RAB6C	0	0	0	0.0212502	0.0245856	0	0	0
FAM138F	0	0	0	0	0	0	0	0
GAS8	4.62317	3.99647	4.45284	2.52071	3.92962	3.93516	3.6703	3.80953
PRMT3	8.3073	9.47866	8.96571	2.39473	2.59627	2.98876	14.1752	18.1451
SLX1B	0.297818	0.290237	0.116762	5.52537e-09	0	0	0.235614	0.91101
PGAP2	13.5289	14.5948	12.743	14.7673	15.4918	14.481	46.1711	44.1642
NDC80	0	0	0.0842554	0.803113	1.75622	1.17867	25.0647	29.142
C4orf47	0.363132	0	0.0738597	0.124568	0.142475	0.129205	2.23851	1.95493
TXNL4B	15.3095	14.7451	16.5045	8.08661	6.9229	7.41903	3.47852	5.80306
FBXL15	6.15987	7.08767	6.63525	10.2834	10.422	9.25346	11.5998	14.0681
EIF3J	94.276	93.1459	97.9096	30.1342	27.7764	30.4511	38.6696	37.1479
C10orf115	0	0	0	0	0	0	0	0
CELSR3-AS1	0	0	0	0	0	0	0	0
PER1	22.2126	22.519	21.8339	6.71343	6.39409	5.20595	11.7873	8.88682
LOC100128006	0	0	0	0	2.34844e-185	0	0	4.05835e-64
SFT2D2	12.4099	15.7923	14.888	6.63935	6.61061	4.11102	1.68397	1.32116
FLNC	1.69899	2.2688	1.81611	29.0325	26.7769	18.4644	3.17599	1.81276
FGF4	0	0	0	0	0	0	1.40206	0.503981
DOCK11	0.0255994	0.0495742	0.00872551	0.995436	1.1553	1.44138	1.90148	1.83898
FLJ45079	0	0	0	0	0	0	0	0
FIGF	0.130328	0.0758606	0.0329454	0	0.0347901	0.119106	0.0927368	0.110007
FAM212B-AS1	0	0.117409	0.147175	0.17679	0.375645	0.241049	0.492309	0.764272
GLT8D1	14.2484	13.0271	13.9718	18.939	18.0278	20.7001	22.2541	18.3461
JAK3	0	0	0.0138332	0.261781	0.453312	0.222855	2.27503	2.00527
KIAA1107	0.578451	0.298877	0.388946	0.726502	1.0029	1.10438	0.818206	0.50569
RBMXL3	0	0	0	0	0	0	0	0
HNRNPF	152.644	151.344	154.386	98.0651	94.9822	93.6896	227.532	245.03
SLC38A6	3.29747	3.11059	3.06627	5.78247	6.04225	7.25316	3.83639	3.27528
RARB	0.223303	0.191394	0.336553	1.53961	1.93919	2.48257	0.0764675	0.0728722
RABEPK	11.0949	13.3615	11.5956	8.04148	7.43868	7.89904	24.8466	32.8093
LINC00943	0	0	0	0	0	0	0	0
PPP1R2P9	0	0	0	0	0	0	0	0
KNDC1	0.303813	0.128426	0.190818	0.24559	0.326481	0.230696	3.51719	3.29095
BCAN	0	0.0268752	0.0458879	0.122617	0.0940255	0.121038	4.44837	4.29186
GPR31	0	0	0	0	0	0	0	0
IL25	0	0	0	0	0	0	0.294692	0
PQLC1	41.157	46.0133	39.7505	34.2387	31.0573	28.7629	7.64468	10.0553
POM121L4P	0	0	0	0	0	0	0	0
C8orf34	0	0	0	0.0786586	0.0751259	0.0222425	0.724612	0.033754
MALSU1	58.5536	58.5362	52.4429	33.7513	32.1204	35.121	86.9075	76.881
FOXA3	14.1056	16.4397	15.3518	23.7384	23.2648	24.7025	18.3557	17.4604
CASZ1	4.44604	4.39735	4.47387	2.25348	1.86888	1.68553	3.55586	1.72405
ARHGAP28	0	0	0.0121404	3.22578	3.92425	4.61226	3.31509	2.34329
PTPN7	0.0187969	0	0.0185436	0	0	0.0143109	0.0847474	0
DDX11L1	0	0	0	0	0	0	0	0
EXOSC5	10.03	10.9046	9.83545	2.9384	2.29305	3.35364	67.5558	91.807
MAST4	5.71047	6.5558	4.61895	4.57353	5.5333	4.44175	1.54067	0.689554
TMPRSS11A	0	0	0	0	0	0	0.0609569	0
PSMA1	201.988	208.164	198.312	78.5693	83.6707	92.0191	171.822	200.953
ADAM18	0	0	0	0	0	0.0286709	0	0
LOC440300	0.1445	0.0919832	0.0669652	1.02566e-10	0	0.00631515	0.0050812	0.016647
GNB4	0.209242	0.157062	0.309244	5.39413	6.78559	5.10997	7.4672	4.84611
SLC35G1	10.7629	10.6166	10.6286	26.399	18.1452	17.4801	1.85941	1.68362
LINC00526	6.23245	5.8478	3.87393	5.09775	5.69611	3.8908	3.62597	4.47076
UCHL1-AS1	0	0	0	0	0	0	0	0
LINC00707	0	0	0	0	0.0180969	0	0.905556	0.144342
APBA1	11.7042	11.6649	11.2247	1.04804	1.62164	1.38369	0.211258	0.225871
FOXI2	0	0	0	0.00879914	0	0	0.272018	0.0383867
LOC254099	0	0	0	0	0	0	0	0
RGS17	0	0	0	1.01589	1.33423	0.96007	5.49841	3.54055
OR2T1	0	0	0	0	0	0	0	0
DPH5	18.8555	19.2059	20.94	4.17558	4.26479	5.82255	20.3164	23.5316
CPNE5	0	0	0	0.124451	0.106996	0.242245	0.13609	0.137493
ZMAT2	47.537	50.1622	51.0158	28.2196	26.4779	33.8263	36.3864	37.3295
LYPLAL1	17.1882	16.6176	19.6413	7.60338	7.11135	7.71674	3.72867	5.01692
UNC5CL	15.6944	15.889	15.2734	27.2836	23.3879	26.0571	1.22335	0.818143
MEGF10	0	0	0	0.0620662	0.0632407	0.0479842	4.56911	5.26732
DSCAML1	0.0382609	0	0.0298233	0.0538448	0.0771347	0.0571866	0.102679	0
KDELR1	77.2174	82.9237	79.4466	184.432	182.821	184.239	205.488	176.525
TTTY22	0	0	0	0	0	0	0	0
KCNK5	1.05744	1.08795	1.11011	0.753935	0.537764	0.30434	28.5078	17.4104
ZEB1	7.61298	6.88601	7.61511	0.75356	0.785691	0.707789	0.141421	0.212289
TSPO2	0.134992	0.152456	0	2.31898	0.998412	2.16625	0.0786752	0
NDUFAF4P1	0.0661142	0.0383737	0.0335515	0	0	0	0	0
PRUNE	5.39459	5.56096	5.05488	10.8044	9.36644	11.4245	14.0499	13.0544
CCZ1	11.5214	11.2999	10.2426	8.53658	10.0579	11.7171	26.0732	26.1021
TOR4A	9.95386	9.60795	9.43072	1.05603	0.913281	0.599781	3.70688	2.00657
LOC100507424	0.117548	8.112e-18	0.11455	0	0.256855	0.167842	0.502983	1.29825
RGSL1	0.013949	0	0	0	0	0	0	0
TPPP2	0.0897023	0.10311	0.275706	0	0	0	0	0
SYS1-DBNDD2	0.413428	1.16483	1.026	0.224272	0.469729	0.618182	1.30683	9.53396e-30
PLAA	32.7563	33.0594	32.5672	9.459	9.8597	9.56153	15.3534	15.1632
NM_001291880	0.1246	2.40753e-06	0.21354	2.52218e-06	1.05628e-07	0.106769	3.81266e-07	3.84858e-07
SLC18A3	0	0	0	0.622055	1.05563	0.391772	0	0
LOC285692	0	0	0	0	0.0394161	0	0	0
PRDX4	158.396	159.021	154.945	315.173	315.47	408.432	269.044	296.81
ADAM10	16.958	15.2925	16.8626	33.7083	36.0405	33.4585	23.2236	20.3492
FRS3	1.12239	1.44042	1.19923	0.50636	0.523176	0.871004	1.64604	2.52957
BAGE2	0	0	0	0	0	0	0	0
ERCC-00096_gene	0	0	0	0	0	0	0	0
PYGL	28.4718	26.2349	26.0116	99.2977	93.5429	100.324	27.0131	19.3479
BCL2L2-PABPN1	10.6429	15.6889	15.8674	5.88675	10.4738	7.37308	43.417	29.4432
MKI67	0.00313988	0.0220713	0.00648428	0.370406	0.545861	0.41391	15.4191	11.3998
ODF2	3.62544	4.4425	4.19435	2.12331	1.82224	2.58827	10.0039	9.31164
MYBPC2	0	0	0	0	0	0	2.2062	1.51414
PKNOX1	3.74608	3.19956	3.8167	4.88915	5.63567	5.20912	6.73409	5.14562
BTBD18	0	0.0590649	0	0.0161601	0	0	0.0161095	0
LMO3	0.0852381	0.057176	0.0993085	0.0779245	0.0902141	0.264977	2.61094	2.55741
SERTM1	0	0	0	0.25793	0.321016	0.524733	0.473158	0.158187
RPS18P9	1.165	1.33426	1.52765	1.45056	1.85828	1.69029	1.94968	1.51163
MPP1	60.5192	59.3086	57.213	33.6376	30.7438	31.9736	8.8267	5.52672
HRAS	21.1115	19.7216	15.1499	9.46815	11.9905	12.0441	65.5663	72.2667
PNMA2	0	0	0	0.80063	0.825772	0.697147	1.88153	2.65423
GINS2	0.486255	0.621361	0.827073	1.58042	2.36297	2.49171	76.6849	80.7037
SH3GL1P1	0.13528	0.103042	0.109193	0.0391318	0.0222361	0	0.150518	0.610198
TMTC1	0.0227055	0.0531097	0.0539715	0.910795	1.0867	0.698476	3.1988	4.01934
DDX41	26.475	28.3182	28.4626	15.2722	13.9608	15.1055	67.7781	64.2399
NUP62	22.0161	21.9283	21.9231	10.1715	9.29374	9.16867	84.521	91.0119
FAM171B	0.12572	0.109577	0.095347	0.455787	0.606599	0.371479	3.39633	1.8189
SNORD48	0	0	0	0	0	0	0	0
FAM72B	0.0309689	0.035762	0	0.470497	0.401398	0.440108	6.59254	6.33792
SNORA40	0	0	0	0	0	0	0	0
VRK3	16.7805	17.2858	15.2676	9.54394	10.3577	10.2346	20.3898	14.7023
TFEB	2.33938	3.28065	2.89279	1.03353	1.05333	1.02208	2.16665	0.442043
EME2	2.7933	2.06882	3.36409	2.07592	2.41877	2.46087	2.22456	5.72714
CCL14	2.3263e-06	1.59211e-15	0.275206	2.62682e-55	6.09998e-39	0	0	0
POU4F2	0	0	0	0	0.0438946	0.0183602	0.0390833	0.0213317
PSORS1C2	0	0	0.056988	0	0	0	0.459958	0.376209
MAGEB5	0	0	0	0	0	0	0	0
LINC00320	0	0	0	0	0	0	0	0
PAMR1	0	0	0	0.989679	1.93	2.38252	2.13602	1.90019
LINC01001	0.0633831	0.16408	0.169449	0.0139822	0	0	0.322625	0.0922826
CNTNAP1	0.0123839	0.028265	0.0119972	3.04355	2.89234	2.19716	3.87773	4.33149
PRCC	31.4996	32.5217	33.011	18.1821	19.6704	18.9431	48.4907	47.4032
ITGAM	0.0548324	0.0469061	0.0538442	0.145802	0.0562623	0.0840703	0.147496	0.25227
GTPBP8	7.65181	6.01439	7.55385	6.41236	7.24971	7.29045	16.9592	19.8618
CNGA4	0	0.0932343	0.119053	0.0358717	0.0834772	0.0366794	0.0677775	0
CCDC54	0	0	0	0	0.0480117	0	0	0
HAMP	145.697	191.045	177.94	30.7853	11.1345	30.1811	0	0
ELF4	0.542272	0.715585	0.53342	2.29357	3.23106	2.66135	0.927733	0.343123
RP1	0	0	0	0.0281504	0	0	0	0
ETV4	0.186601	0.125298	0.225802	1.28041	1.2412	0.84664	107.644	100.976
RNF166	5.68762	7.45954	6.89402	3.15332	2.91831	4.27861	14.1669	12.9316
ITPKB	0	0	0.0212704	0.441671	0.382416	0.359917	1.67655	0.93922
PFN1P2	1.45949	0.779323	1.79482	0.0339039	0.116866	0.0335071	0.0417512	0.0680469
NUDCD3	14.7158	14.5662	13.6172	14.4651	15.4592	15.3004	19.3105	18.3294
SNORD60	0	0	0	0	0	0	0	0
LINC00379	0	0	0	0	0	0.48436	0	0
FAM86B3P	1.61912	1.81148	1.39773	0.20324	0.24878	0	4.95992	2.90381
OVOL3	0	0	0	0	0	0	0	0
TMC5	0.169258	0.156155	0.0784692	1.1347	1.41432	1.37048	0.392873	0.471876
TBC1D32	0.247763	0.296113	0.336936	0.210561	0.376094	0.314595	1.00346	1.17409
ZNF571	0.649684	0.524302	0.563993	0.549627	0.669337	0.569669	0.791308	1.31452
OARD1	29.8673	30.1307	29.3387	26.6443	23.4707	31.866	26.1411	27.9301
ENG	0.832489	0.680005	0.368081	6.91603	8.80848	10.9791	4.10168	2.07885
TRIM2	1.8418	1.87311	1.94025	4.62415	5.76008	4.63466	9.3851	11.2101
REG3G	0	0	0	0	0	0	0	0
CCNT2	13.2696	11.6932	12.5324	5.75298	6.05512	5.14284	6.94555	7.33896
CCL17	0	0	0	0	0	0	0	0
ATP6V1G3	0	0	0	0	0	0	0	0
LINC00957	0.655147	0.332809	0.784834	1.42188	1.58399	0.955319	0	0
OR7E14P	1.6729	3.20667	1.96877	0.980635	1.3403	1.83227	0.812942	1.20832
QRICH1	33.4051	30.7925	29.6519	13.8201	15.8334	15.6209	42.743	46.8917
LOC729739	0.324435	0.740029	0	0	0	0	2.02547	0.710639
GPC5	0.259919	0.0499507	0.131927	0.621888	0.706462	0.560289	0.244598	0.0200942
CDON	0.762734	0.691999	0.727607	0.707525	0.795528	0.627632	1.92661	1.41299
CDH20	0	0	0	0.034842	0.0401742	0.0174915	0.02004	0.0723052
APPL2	7.15607	6.96877	6.82082	23.1443	25.5458	26.6671	11.5792	7.25179
ARIH2	22.7949	21.7204	21.3457	10.7298	12.2401	11.3702	42.9457	35.2344
HCRT	0	0	0	0	0	0	0	0
ASIC2	0	0	0	0.378928	0.667522	0.619578	0.543552	0.71393
LYPD6B	0.0503193	0	0	3.29837	2.63315	3.88303	1.58667	1.77471
PRELID2	1.48474	1.28565	1.5937	1.70632	1.88814	2.06814	1.35902	0.727639
MIF	545.941	616.43	546.711	739.312	716.227	864.823	1594	1885.49
RAB4A	18.1143	17.5614	19.0516	25.2299	25.7883	27.409	15.4575	13.3352
CLDN2	0.697975	0.568767	0.585226	8.88482	6.1011	5.80702	0	0
INPPL1	10.9267	11.4998	9.92658	18.6333	19.8408	18.5605	26.1459	23.1645
KRTAP20-2	0	0	0	0	0	0	0	0
OXNAD1	4.2078	4.00151	4.20558	3.98147	3.63324	4.47239	4.04139	3.50427
ADRA2A	0.502766	0.779028	0.389844	0.763718	1.47334	0.823737	1.36211	2.02424
TP53I11	0.0176533	0	0.0173124	7.62742	7.82057	6.42835	18.8192	17.4809
CTTN	63.4778	64.7665	65.1144	76.0949	80.3032	71.1397	66.3163	57.3521
TEAD2	2.15027	1.81678	1.50319	3.64039	5.40012	5.27962	83.1367	87.7944
NUCKS1	33.3964	31.1222	33.7777	45.0769	49.5901	46.4681	133.025	113.648
C4orf46	1.29312	0.812623	1.08838	2.28811	2.823	2.69133	13.5597	11.7172
NPHS2	0	0	0	0	0	0	0	0.137269
C10orf128	0.131186	0.0526841	0.0916514	0.081361	0.0473243	0	0	0
TRIM45	0.164141	0.252025	0.144944	0.447569	0.337905	0.337304	5.83627	5.92875
IDE	18.9062	16.0264	18.7837	12.8621	13.8753	11.5644	11.6571	10.6431
VIL1	83.8876	80.3757	85.2063	81.2953	84.2882	73.7548	4.40844	4.1043
TDP2	55.0017	51.1159	52.9276	155.405	160.927	177.041	32.2964	33.0384
GTPBP2	29.0085	26.525	27.2896	10.7204	11.7816	11.9018	26.8689	28.1599
SRSF1	71.3588	67.8487	75.9601	23.6811	23.2151	23.7884	82.2213	109.149
OSBPL11	8.57744	7.9038	9.23976	8.02039	8.90447	7.95729	10.4619	9.93334
WDR37	5.34451	5.18594	5.1583	4.67797	3.72738	4.12621	3.69444	4.02954
ZBTB8A	0.572281	0.508146	0.497748	0.638447	0.892581	0.507335	3.24409	2.00677
WBP5	30.4661	24.9782	32.1761	99.0861	103.427	118.383	75.7624	73.6812
LOC101927018	0	0.388253	0.168017	0	0	0	0	0
BRWD3	2.53575	1.95057	2.26939	2.42905	2.92632	2.35559	3.8475	3.21653
PGLYRP4	0	0	0	0	0	0.0336892	0	0
SNORD115-20	0	0	0	0	0	0	0	0
STX7	12.1508	10.6277	13.4768	27.1431	30.6356	28.0066	8.33883	7.66422
TAAR5	0	0	0	0	0	0	0	0
WDTC1	11.1533	11.0778	10.8958	16.2966	16.7313	16.5617	7.56527	6.74263
MRPS33	58.8151	56.4259	57.9989	40.1946	35.7062	47.0791	50.5473	50.5264
RAB35	27.4135	28.1017	26.5472	23.0725	23.8525	25.6266	13.0705	19.2427
GLRX2	59.7105	49.2228	54.2778	19.6485	23.0204	23.6963	17.7292	15.9484
B4GALT1-AS1	0.845273	0.608867	1.78835	0.591808	0.954404	0.59541	0	0
CBY3	0	0	0.142953	0	0.148709	0.126693	0	0
CCNT2-AS1	0.223908	0.207749	0.136236	0.378688	0.677659	0.876759	1.15729	1.52039
GALK1	40.9406	39.4866	38.9746	51.2305	45.3579	48.5536	32.1568	27.8392
LINC01023	4.16478	5.04252	3.41218	0	2.94883	1.12471	1.98302	0
NDUFA11	64.891	69.5522	67.0348	88.3065	76.6839	97.4296	111.06	118.577
JTB	53.8769	51.5112	53.2661	53.348	58.7651	66.0592	101.599	115.946
NR3C2	0.992982	0.745843	1.18002	1.56788	1.8789	1.69831	0.346403	0.303368
FLOT1	46.1561	49.1755	49.2059	60.5559	62.197	71.4748	82.3567	89.9524
LOC101928227	0	0	0	0	0	0	0	0
NEUROD2	0	0	0	0	0	0	0	0
LINC-ROR	0.0388061	0	0	0	0	0	0.775773	0.0193274
OR4A15	0	0	0	0	0	0	0	0
PRKRIP1	5.81451	5.55724	5.43447	5.14252	4.90244	5.77766	23.2766	24.8526
STAM-AS1	0.231705	0.299169	0.405149	0.0232466	0.0540457	0.0732906	0.431043	0.434185
LOC100506682	0	0	0	0	0	0	0	0
CNOT11	49.4245	49.7591	47.4508	56.0267	55.8108	48.3373	35.7847	37.5182
MRGBP	13.7176	12.4546	14.0778	6.8472	8.54613	8.49227	25.2169	26.2611
KLHL21	56.3586	60.6074	54.9501	12.971	11.0019	9.64415	14.5952	16.4915
NM_001291995	1.30453e-05	0.0312664	4.37093e-05	0.324791	4.93448e-05	1.81835e-05	2.58964e-05	0.000248536
TSHZ2	0.784757	0.838081	0.753232	0.0368438	0.0801272	0.0515988	0.00368408	0.0122268
RPTN	0	0	0	0.0196341	0.0113171	0.0288778	0	0
ISM1-AS1	1.57152	1.0503	2.14203	0	0	0.141237	0	0
FANCM	0.368637	0.409989	0.641213	0.427677	0.499237	0.35278	2.38593	2.06093
MYL6	577.112	586.137	625.055	612.302	669.117	830.139	548.546	610.898
IL36RN	0	0	0	0.0217866	0.0251217	0.022205	0	0
MAD2L1BP	26.258	27.9514	27.3347	12.83	11.5229	12.3777	48.7084	47.9562
C11orf85	0	0	0	0	0	0	0	0
PRAMEF16	0	0	0	0	0	0	0	0
PIH1D2	0.401721	0.626842	0.422575	0.321293	0.214012	0.190556	0.240042	0.513001
OR10P1	0	0	0	0	0	0	0	0
ESX1	0	0	0.115068	0	0	0	0	0
ZXDB	27.8938	25.3364	25.6519	7.01709	7.22019	5.18213	2.33562	2.27946
RNF214	4.97016	5.35969	6.08247	4.40658	4.37388	4.62673	9.10781	10.2258
ZKSCAN4	1.93324	2.29471	1.95821	0.94711	1.33742	1.66071	4.3125	2.66121
OR2T34	0	0	0	0	0	0	0	0
GOLGA6L10	0.0572176	0.0164982	0.0146178	0	0.0153258	0	0.00837447	0.0183276
C11orf58	47.6619	41.9983	50.5639	32.279	33.4219	33.5452	42.0922	48.2856
SLC35F3	0.0543261	0	0	1.32825	1.74837	1.87714	0.713559	0.870647
ZNF576	7.00529	7.12277	6.5617	3.78808	3.06893	4.63758	8.51592	7.87458
OMD	0	0	0	0	0	0	0	0
TMEM14E	0.0728237	0.251792	0	0	0	0	0	0
CD93	0.0185593	0.0320498	0.0274532	2.51364	2.46	1.9137	0.00921344	0
POLG	19.94	20.3778	19.1736	9.05116	9.67236	8.71584	24.8455	20.8923
CMC4	8.20734	12.2758	9.04339	9.49348	8.37355	9.09703	23.0541	19.0643
RPS15A	935.698	948.643	890.902	705.675	796.707	994.969	2012.46	2377.88
PHYHD1	4.92989	5.49298	5.52027	9.61715	9.81153	10.1828	5.29641	6.9522
XKR7	0	0	0	0	0.0603708	0.0256013	0.535733	0.481211
SERPINB11	0	0	0	0	0	0	0	0
TRIM49D2P	0	0	0	0	0	0	0	0
LINC00160	0	0	0	0	0	0	0	0
NBPF4	0	0	0	0	0	0	0	0
MPZ	6.07153	7.01326	5.55088	0.422128	0.351235	0.4991	0.574423	0.276533
SOD3	0	0	0	13.5703	17.4842	12.8217	4.22595	3.79797
SNORA70E	0	0	0	0	0	0	0	0
BCL6	11.6481	11.0252	12.1581	11.5017	11.1551	13.1061	1.52909	0.733418
NCAPD2	2.40344	2.65941	2.477	5.23716	6.8428	6.40129	63.3285	47.7987
SPATA12	0	0	0	0.0624834	0	0.0205518	0.180916	0.148288
SCGB1B2P	0.183836	0.204056	0	0.174644	0	0	3.63488	1.4214
DPY19L3	4.24411	4.29295	4.63462	9.49178	11.5345	9.42829	8.64222	8.74387
SLC39A11	4.44646	4.50104	4.59256	17.4905	17.9328	16.9817	8.16504	7.14438
TBL1X	7.18484	7.06607	6.84957	17.5766	18.2017	17.1613	33.3127	33.0099
SGSH	4.93251	4.90126	5.5487	4.80952	3.95163	4.0707	7.68507	6.61845
PCDH9-AS2	0	0	0	0	0	0	0	0
MAP2K4	18.5191	17.5007	16.5986	21.0307	24.3826	21.6191	14.9855	16.7361
IQCE	2.26843	2.51524	1.9053	1.82591	1.70778	1.29642	1.89948	1.06228
PXN	43.0698	48.1536	43.0236	33.8838	36.2284	34.2621	38.508	23.8687
HECTD3	16.6117	17.2623	17.3132	9.27182	9.67585	7.78346	20.3741	16.2884
TTC39B	0.906854	1.32901	1.36919	1.85472	2.04955	1.24823	2.26628	1.79814
ENTPD8	1.58666	1.72889	1.80746	4.62042	4.01862	3.56251	0.169932	0.141706
LOC101927550	0.383536	0.285613	0.30461	0.0856015	0.118868	0.133516	0.461565	0.693329
TRIP12	25.8627	25.8897	24.9688	15.7623	16.7328	14.2729	12.7514	11.4991
TIMM22	17.5388	19.9182	21.8576	13.1979	14.2204	13.845	38.7184	35.3101
CD38	0.744302	0.591415	0.418599	0.0424648	0	0	0.0804168	0.0486512
CTAGE1	0.0143827	0	0	0	0.0298758	0	0	0
XPA	9.23105	10.1652	7.54683	5.93754	6.91122	6.71463	4.10631	4.64577
PTPRQ	0	0	0	0	0.0071041	0	0	0
TAOK1	12.6959	11.577	12.4923	8.59605	10.5156	7.97843	9.30422	8.14537
OR5T2	0	0	0	0	0	0	0	0
AMBP	2212.75	2304.02	2229.17	415.777	295.877	379.125	1.40106	1.56324
DNAJA1	293.665	293.672	291.923	168.38	162.369	174.867	199.237	316.786
NOVA1	0.13966	0.162552	0.157336	0.958407	0.936633	0.558401	5.29295	4.87443
MAD2L1	1.57389	1.2557	1.35902	6.77081	9.64073	6.51538	113.182	120.961
LINC00635	0	0	0	0	0	0	0	0
PRR26	2.29303	2.50032	2.74095	0.190157	0.150204	0.0337173	0	0
RP6-206I17.2	0	4.93188e-06	0	5.63311e-06	7.04778e-06	5.23779e-06	2.08196e-05	0
LOC101929685	0	0	0	0	0	0	0	0
NPM3	21.3073	20.2713	16.8731	13.0786	12.3885	14.9119	39.4855	39.551
DIO3	0.0849591	0	0	7.07716	9.25958	11.1786	0.245797	0.0756065
RIC3	0.355399	0.410205	0.291157	0.282308	0.461117	0.435483	1.06026	1.18599
CDX2	0	0	0	36.3448	51.1848	52.3231	0	0
REXO1L2P	0	0	0	0	0	0	0	0
ARHGEF10	0.398231	0.616409	0.557044	5.92093	7.06185	6.44538	25.018	16.2758
PIBF1	4.17489	4.06616	4.46699	2.09073	3.11563	3.51246	5.1059	5.69964
OR3A3	0	0	0	0	0	0	0	0
ZNF790-AS1	0	0.150672	0.132037	0.644315	0.674343	0.472726	2.13184	3.21236
PIR-FIGF	5.14163e-06	4.98121e-06	5.17314e-06	0.0730186	2.31439e-16	7.33477e-07	5.47472e-05	3.96326e-07
AP1M1	49.161	54.7133	50.191	27.9176	25.3628	22.6087	21.6509	30.087
PITPNA	44.2911	42.6222	41.2809	24.2699	26.7406	25.7981	29.9377	28.9251
GMEB2	8.093	8.8724	8.61769	4.38545	4.42978	3.62566	10.9218	11.6363
SCAMP3	61.6316	64.988	61.5565	32.0213	28.4307	30.3503	60.3719	60.9454
CSNK1E	13.7349	15.3716	13.2453	13.0802	14.7924	15.3023	101.556	90.054
ALOX15P1	0	0	0	0	0	0.16164	0	0
ZC3H14	25.8888	24.8111	25.677	23.6791	25.6281	24.6911	17.4602	20.2175
MSANTD2	2.49	2.24927	2.48854	1.07384	1.58509	1.99512	8.49213	11.0077
NRG1-IT1	0	0	0	0	0	0	0	0
STC2	0.451752	0.45147	0.589646	7.40501	8.60834	6.98181	19.48	28.5225
MEF2BNB	12.7863	12.4996	13.1001	4.61489	6.03082	6.2894	7.25615	10.4047
DCAKD	3.39794	3.06516	4.26317	8.06352	8.03055	8.16139	17.9419	15.4476
ZNF778	1.83691	2.25872	1.70738	0.719256	0.760146	0.743114	3.24214	3.04825
PRR5	8.87228	7.23587	7.37583	24.9178	25.1267	23.7572	15.4556	17.1281
HIPK4	0	0.0330834	0.0282884	0.0253089	0.0292198	0.024578	0.205221	0
NM_001291941	1.3861	1.31737	1.14013	0.838171	1.12836	1.14452	2.31613	1.57406
LINC01098	0	0	0	0	0	0	0	0
BMS1P20	5.50741	5.56538	5.69653	1.73693	1.7262	2.43152	1.83001	1.42993
HTR3C	0	0	0	0	0	0	0.0365195	0
RPTOR	11.2477	10.799	9.99366	4.98898	4.45553	3.2349	7.59369	9.90012
SEH1L	29.5293	27.5378	29.0681	11.4193	13.6205	11.2628	31.5225	34.4734
PAK7	0	0	0	0.0108561	0.0250508	0.0543783	0.688111	0.563642
EGFLAM-AS2	0	0	0	0	0	0	0	0
LOC101927053	0	0	0	0	0	0	0	0
LOC100505964	0	0	0	0	0	0	0	0
LOC100506787	0	0	0	0	0	0	0	0.343791
DTX4	10.5415	10.8182	9.81723	13.1098	13.5509	11.5315	5.92196	6.34322
MAGI2-AS3	6.37329	5.2211	6.07735	1.24764	2.39525	2.81609	1.60953	1.30108
SKAP2	1.58797	1.19199	1.54699	4.71839	5.06014	4.57261	1.76961	1.70104
B3GAT2	0.0533882	1.36615e-312	2.27673e-214	7.85366e-236	1.81386e-197	1.68841e-239	1.39082	0.753642
FAM103A1	26.4334	24.0408	26.4894	20.6944	21.4133	24.8978	11.3267	12.8524
UCP3	0.275473	0.257637	0.238948	0.0782981	0.0246783	0	0.185986	0.158379
RHEBL1	0	0.0898072	0	0	0	0	6.01322	4.19409
TMEM33	29.6011	29.1158	30.8224	12.6556	12.0357	10.3412	7.94654	7.71573
UNCX	0	0	0	0.0575534	0.133879	0.111514	0	0
CPEB2	11.4671	10.0582	12.3605	8.07786	8.46257	6.05593	0.333905	0.224874
LOC101927651	0.0532127	2.2617e-06	0	3.41658e-06	0	0.0774353	0	0
GPR1-AS	0	0	0	0	0	0	0.0167674	0
PRR15L	0.0798694	0.0461684	0.0808726	28.8398	37.2304	42.091	0.049829	0
POTEJ	0	0	0	0	0	0	0	0
AGPAT5	9.60642	9.74025	10.9756	4.49692	4.95483	4.36757	32.488	31.7326
TRPV2	0	0.0303151	0.181336	1.51812	1.3898	0.866463	0.925703	0.275486
AQP12A	0	0	0	0	0	0	0	0
NBR1	24.79	22.6221	22.7524	26.254	27.0121	25.6808	13.4349	11.0225
AVL9	11.7636	12.7812	12.6029	11.6128	13.0654	9.41455	9.37095	7.31789
PSG4	0.0274761	0	0.0554134	0	0	0.0244632	0	0
MRPS31P5	1.89257	2.12108	1.53283	1.06042	0.98089	1.09291	2.52579	1.93918
LOC100132146	0	0	0	0.0699109	0	0	0.0520212	0.0291977
KRTCAP2	126.031	115.025	138.87	156.054	127.308	148.071	138.234	180.988
QPCTL	4.11838	3.55611	3.9908	7.65243	6.8878	6.17845	5.61243	5.65925
NMT2	6.5978	6.30558	6.52845	11.8506	9.2964	10.438	3.63895	2.22111
KLK5	0	0	0	0	0	0	1.24683	0.326564
APOL4	0.171912	0.127496	0.0870054	0	0.018825	0.0665974	0	0
PPP2R1B	33.3397	34.7606	32.4083	19.1463	21.1428	15.5815	27.0203	27.4317
FXR1	15.7657	15.8742	15.9709	11.1563	12.5995	12.9336	17.1584	14.7139
SLC12A1	0	0	0.0137927	0	0	0.0124826	0.110434	0.0937373
ALS2CR12	0.045775	0.0948632	0	0.0276882	0.129065	0.137156	0	0
HTN1	0	0	0	0.519887	0	0.276841	0	0
UMOD	0	0	0	0	0	0	0	0
IL3RA	0	0	0	0	0	0	0	0
GBP3	10.3724	9.05875	10.8896	7.01172	8.0438	9.42455	0	0
C11orf16	0	0	0	0	0	0	0.0769173	0
ENDOD1	3.14873	3.31122	3.36084	12.4328	13.6629	10.267	1.33948	1.09472
CRYL1	50.2904	48.0234	51.3626	62.8139	53.2951	62.3141	0.689184	0.716041
XPO6	36.0964	39.3738	35.0418	13.7507	13.4932	12.5426	44.851	42.6322
KHDRBS2	0.189884	0.0723977	0.125608	2.87173	3.02748	2.80377	5.3526	3.79765
TMX3	20.8222	18.5546	21.2398	8.28061	9.68256	8.788	6.26802	6.73763
C10orf129	0	0	0.0756681	0	0	0	0	0
ITGA10	0.0838053	0.220646	0.131108	0.0858452	0.161064	0.183253	0.0743835	0.0127565
ZMYND10	0.20689	0.324576	0.158329	0	0.0415818	0	0.131793	0.218503
HELZ	6.80214	5.86339	6.86753	4.84762	5.61844	4.74907	2.37648	2.08907
OSTCP1	0	0	0	0	0	0	0	0
RPL13P5	1.98955	1.86897	1.81113	2.71938	2.3814	2.9794	5.08671	4.82226
ZNF276	6.6913	6.89459	6.07595	2.39372	1.86654	2.44745	3.4477	4.68934
GAS5	110.107	115.797	106.735	58.4287	70.3159	92.6041	164.542	224.728
SDS	22.9264	17.1634	22.8678	0	0	0	0	0
PRG3	0	0	0	0	0	0	0	0
BRIX1	54.4238	50.1087	51.7498	10.809	11.8817	10.688	95.3442	106.272
SAFB2	36.4355	36.9924	35.0046	6.79291	7.7376	7.81496	41.0604	58.8539
LOC375196	0.0548126	0.951669	0.199792	0.169747	0	0.168691	1.40286	0.650021
LOC101927987	0	0	0	0	0	0	0	0
CREG2	0.0413764	0	0.0206231	0	0	0.0704417	0.15227	0.103019
LOC101929526	0	0	0	0	0	0	0	0
ZBED4	7.20112	7.21907	7.44589	5.88407	6.04672	5.7134	12.8946	13.0574
CLK4	8.96526	8.76826	9.6017	3.54138	3.49279	4.07983	3.93364	5.66186
ST6GAL2	0	0	0	0.108679	0.0632833	0.210936	2.45793	3.39975
WDR59	12.7456	12.7118	12.076	8.6728	9.4918	9.36674	23.7935	23.1116
HBG2	0	0	0	0	0	0	0.201586	0
CYP2G1P	0	0	0	0	0	0.0215385	0	0
DEFB106B	0	0	0	0	0	0	0	0
KCNIP4-IT1	0	0	0	0	0	0	0	0
NKTR	13.4166	13.6193	13.1718	3.44972	3.45814	3.95784	14.0163	16.7739
PPIL6	0.233436	0.176613	0.101956	0.0997986	0.203848	0.162604	0.117664	0.134189
RPL23AP53	2.63007	2.44378	2.3449	0.607761	0.54969	0.575624	0.0511144	0.0401609
ZP2	0	0	0	0	0	0	0	0
PCDHGC4	3.39901e-107	0.0300557	6.99747e-144	0.125659	0.0518532	0.0629405	0.661516	0.526269
SIX1	0	0.0300624	0	0.136965	0.530432	0.138196	0.154116	0.116123
AQP7P1	0.320357	0.631411	0.416862	0.0361517	0	0	0	0
IL37	0	0	0	0	0	0.204063	0	0
ZNF488	0	0	0	0.251683	0.417346	0.21428	4.18523	4.98323
MFF	31.4642	31.4685	30.9361	24.6961	29.9097	33.1433	56.4858	47.4369
EGFLAM	0	0	0	5.10459	5.2796	5.6106	0.0603488	0.0281969
CEP170P1	0	0	0	0	0	0	0.0683951	0.162963
TUBGCP4	4.48671	5.21777	4.86961	2.8862	3.16427	2.50099	7.64593	6.97916
CHRNB1	3.33209	2.98008	4.04982	3.56913	4.33331	5.31916	9.37288	7.96035
NELFB	27.5099	30.6808	28.3323	26.4203	26.2893	24.7552	73.3416	74.5594
ADH1C	16.5915	16.9293	18.2711	0.421368	0.842846	1.16141	0	0
DCAF7	25.3784	24.8053	25.0093	38.1273	36.4755	30.6702	36.8226	29.2094
LOC554206	1.01076	2.27436	1.4344	0.326435	0.673219	0.254284	1.39534	1.45585
CSGALNACT1	0.15831	0.165069	0.207259	3.6472	4.28777	4.72145	0.0400324	0.151748
LOC285768	0	0	0	0	0	0	0	0
LOC283214	0	0	0	0	0	0	0	0
MCM8	0.667136	0.930388	0.67493	0.752998	1.5062	1.29936	12.6595	11.734
MITF	0.857327	0.857574	0.980306	6.92455	10.6628	10.3676	0.216097	0.236594
OR4K1	0	0	0	0	0	0	0	0
STAG3L3	0.853672	0.587272	0.686771	0.390116	0.340423	0.0670621	0.371172	1.10008
GRB14	7.94457	10.5549	8.93126	0.293762	0.452982	0.346596	6.31863	3.48403
TONSL	0.709523	0.952215	0.936403	1.00277	1.1402	1.12709	48.0105	41.6953
C3orf35	0.0735934	0.231592	0.101076	0.14913	0.069412	0.1505	0.120343	0.247829
PTF1A	0	0	0	0	0	0	0	0
CWC22	9.76469	9.58517	9.36993	4.23423	4.7496	5.0873	21.3177	23.2766
PPP4R2	35.9887	36.0149	36.8605	37.5744	37.0276	32.9509	59.2994	61.2784
LOC286094	0	0	0	0	0	0	0	0
HLA-F-AS1	0.397522	0.109154	0.382312	0	0	0	4.89239	4.00384
LRRC28	5.94382	6.22881	6.13514	11.6211	9.93367	9.72233	7.83306	6.53936
GFOD1	9.98404	10.7761	11.2001	1.38826	1.42437	0.687874	2.26113	1.14107
SSTR5	0.113179	0.124939	0	0	0	0	0.439485	0.34419
GPR162	0.167964	0.372999	0.190752	0.581393	1.07325	0.993559	3.26229	3.46809
PAPOLA	58.6467	57.2711	59.757	60.7796	67.1511	59.6852	81.7872	71.6719
FOSL1	18.5251	19.5775	17.3774	0.951525	1.81427	1.37027	9.16819	7.77993
C3orf58	20.0893	16.1116	19.0107	35.9366	43.1029	39.2673	8.79136	8.68996
RTN4R	2.67592	3.47438	2.85072	5.32182	5.85537	5.42001	55.3089	53.8444
URGCP	30.3903	30.6676	30.0713	12.6185	13.029	13.2334	6.56766	8.9664
C3orf43	0.110638	0	0	0	0.0384815	0	0	0
DYDC1	0.164404	0	0	0.142052	0	0	0.739958	0
SRSF12	1.90366	1.92657	2.04158	2.60199	3.21507	2.27478	1.38597	1.66635
FAM47B	0	0	0	0	0	0	0	0
SOX18	0.346433	0.0932623	0	0.813955	1.14653	0.545232	0.824098	0.625252
STAT5B	14.552	14.983	13.2328	7.79994	8.5824	7.78562	18.8893	14.9258
DCUN1D1	21.8675	19.6165	23.5522	9.80491	11.6875	10.1731	11.1313	11.2285
SNED1	0.516857	0.368556	0.459255	0.151306	0.274585	0.174924	0.347931	0.347338
LINC00681	0	0	0	0	0	0	0	0
MATN3	0	0	0	25.4958	23.8504	17.2927	4.68741	3.71614
EMX2	0	0.0228151	0	0	0.0363394	0	0	0
MAPK8IP1	0.561719	1.05142	0.86317	6.64112	5.99229	5.11276	17.2239	13.4106
SEC14L2	42.8531	42.3574	40.5958	6.84967	6.90356	6.08285	1.16392	1.4408
RNF13	29.8075	28.1906	28.5296	25.2908	30.8043	30.6944	16.3309	18.709
TRIM64C	0	0	0	0	0	0	0	0
RNF128	29.8594	24.6893	30.514	126.378	123.087	109.651	0.326378	0.485279
ZNF724P	0.223409	0.506769	0.439087	1.27013	0.242201	1.13107	4.80011	3.02325
DDI2	13.8161	12.8641	13.2033	9.43733	10.0274	5.75672	5.53324	4.05366
DHX9	42.7476	39.4087	41.4572	23.5511	27.8674	26.9438	110.68	122.096
BEND2	0	0	0	0.011717	0	0	0	0
LOC285074	6.30725	3.64235	3.7234	6.41018	8.79917	9.53607	7.31525	7.56982
JAG1	5.33674	5.37844	4.7415	4.51854	5.12248	4.35851	8.19203	6.59667
SLC27A2	37.8036	34.3255	36.1733	33.7485	32.9978	34.397	4.88621	6.15018
PIK3R4	11	10.1141	10.5095	4.85646	4.80928	4.84936	11.6615	12.223
RPA1	14.5255	15.0366	14.5032	8.39307	9.19743	8.3609	55.2694	57.6654
FBXO48	1.075	1.17286	0.800489	0.251605	0.581362	0.327448	0.382363	0.284279
LOC101927280	0	0	0	0	0	0.0378067	0	0
PRAMEF12	0	0	0	0	0	0	0	0
L3HYPDH	34.5867	39.7902	35.221	3.53756	3.19277	2.98016	3.76927	4.27495
ST7L	4.78541	5.25442	5.22931	0.912043	1.27256	1.02186	1.59383	2.05067
SMIM6	0.586069	0.670398	0.58696	4.14651	3.44319	4.27653	0	0
TYROBP	1.69658	1.35295	1.14036	0	0	0	0	0
CCND2	0.0227651	0	0	2.09011	2.7043	3.80089	16.8765	18.2559
C10orf88	3.00552	3.5193	3.41885	3.85972	3.4687	3.27741	2.91685	3.94208
LINC00871	0	0	0	0	0	0.287665	0	0
KCND1	0.104422	0.272699	0.0892749	0.0652127	0.209435	0.214018	4.50814	3.65451
DONSON	7.19269	6.66095	7.28454	6.52203	6.58843	6.64706	17.9635	18.5907
ENTPD2	0.159099	0.0364507	0.0309273	0.358404	0.52623	0.167702	1.45512	0.170688
THAP9	2.01472	1.9441	2.50516	1.9319	2.28922	1.97134	3.64806	4.0685
CDKL1	1.54329	1.42317	1.15455	0.849559	0.429268	0.560679	0.632796	1.00315
TTC16	0	0	0	0	0	0	0	0
NDUFV1	54.7605	57.6889	54.2756	46.9518	41.3215	46.3957	112.843	103.718
SLC25A13	37.2058	37.887	35.3213	23.7534	20.264	20.1223	49.1085	48.5061
IPO9	6.0065	5.70954	5.97446	3.52628	4.34367	3.69397	19.0325	16.2062
GLP2R	0	0	0	0.0449504	0	0.0458187	0	0
SEPT5	0.0315208	0.000507914	0	2.16496	2.64027	2.09404	6.13089	0.808448
CCDC82	11.3051	8.02325	10.4338	5.24781	6.57679	6.66786	5.50578	5.87351
MYADML2	0	0	0	0	0.0323791	0	0.621047	0.660867
LINC00636	0	0	0	0	0	0	0	0
C18orf32	55.8956	46.9932	57.2979	49.4167	50.7407	52.6442	4.84668	3.6683
CDK5RAP2	8.07847	8.59503	7.56659	24.7664	15.8985	14.7422	11.9031	11.3241
PLGLB1	2.07114	2.24102	5.86211	3.92919	2.81378	2.90357	0.00947991	0.0399515
NR_047015	0	0	0	0	0	0	0	0
TIAM1	0.317773	0.384225	0.452254	0.278363	0.235438	0.276718	4.29663	3.34625
GNA15	0	0.0356183	0.0303193	0	0	0	0.203276	0.0633017
FCN1	0.0658474	0	0.0618561	0	0	0	0	0
LOC647859	0.172777	0	0.341729	0.351632	0.602825	0.189907	0.775878	0.19586
PRLH	0	0	0	0	0	0	0	0
LAMC3	0	0	0	1.86551	2.41541	2.53262	9.14336	8.28102
FEZF2	0	0	0	0	0	0	0.0522827	0
GRPEL2	9.9372	9.53697	11.5504	4.07034	4.77839	3.21193	12.1897	12.1444
DTD1	17.58	20.3544	19.1687	12.6769	11.3694	11.2498	106.069	113.576
ALG3	89.929	95.0496	91.8673	37.4821	32.4726	32.3887	66.3906	72.7473
LRP4	0.269308	0.418985	0.34433	2.28244	2.57956	1.64245	4.14729	2.44549
MYO1H	0.0138893	0.0159872	0.0138926	0.0124394	0	0.0129248	0	0.0319341
CCS	15.3883	15.2053	17.6658	21.4477	15.4294	18.6825	32.5052	39.9386
BPI	0.0320424	0	0	0.0611717	0.0711234	0.0298732	0	0
APOOL	7.26895	6.95831	7.68268	4.69413	4.69368	4.2706	0.941782	0.90236
PSENEN	26.3716	28.5082	27.5799	23.2517	23.2565	21.9335	46.0132	59.8798
GPR137C	0.0404471	0.0704774	0.0409349	0.519685	1.11265	0.722025	1.05069	1.61153
ZCCHC13	0	0	0	0	0	0	0	0
HAUS6	9.11266	8.92278	8.83277	3.45341	4.00956	3.60488	16.0167	14.4223
ZNF436	5.71614	5.85215	5.28647	1.65584	2.12968	2.21526	0.614546	0.645953
IGFL2	0	0.126543	0	0.28819	0.109836	0.57096	0	0
VCPKMT	9.16099	10.2916	8.47661	3.57934	4.40824	4.00635	3.75759	4.86027
LRRC4B	0	0	0	1.62551	1.66431	1.72569	17.8428	10.489
KLKB1	13.5629	13.1962	13.4466	1.14592	0.925598	0.929562	8.15239	5.89016
GAL3ST3	0	0	0	0.0619032	0.0951359	0.0605087	15.7842	15.0741
TIMM23	47.9292	48.8561	48.5519	25.4347	24.902	31.5423	74.9704	81.6653
GSG1L	0	0	0	0.0116802	0.0141886	0.0122843	0.0852667	0.0372795
PPP1R26-AS1	1.82165	1.97955	1.32985	0.497377	0.481469	0.574577	0.679615	0.886395
TRIM33	10.9408	9.90776	11.4451	5.38657	6.24663	5.04624	10.9665	9.19731
SNORA45A	0	0	0	0	0	0	0	0
TMPRSS11F	0	0	0	0	0	0	0	0
NEB	0.161502	0.0995503	0.135542	0.125912	0.0652292	0.067327	0.0644693	0.0667827
C20orf195	0	0	0	0.0724645	0	0	3.742	2.19419
RPS14P3	0.76772	0.498898	0.549528	0	0	0	0.753167	1.22103
CLDN23	6.09628	9.6506	6.31109	5.61003	6.78768	6.09494	4.54067	5.68451
SNORD126	0	0	0	0	0	0	0	0
APLN	0.763271	0.867761	0.822841	1.68558	1.71902	0.97325	2.57606	1.28513
EIF3E	182.819	187.839	185.921	126.719	144.557	178.495	453.226	468.507
SERPINI2	0	0	0	0	0	0	0.108592	0
LOC101927718	0	0	0	0	0	0	0	0
ALG12	10.2614	9.5639	8.50458	28.8321	22.8139	23.2411	24.7773	20.119
TSR2	32.5259	33.1215	35.2644	20.4087	19.6004	21.9542	42.3705	52.0762
SMPD3	0.220605	0.161964	0.14824	0.296552	0.386276	0.268878	0.535492	0.384842
CDH16	0	0	0	0.0600104	0.108813	0.0213505	0	0
PCNA	13.8746	13.8216	13.5953	12.9296	16.6204	17.1562	273.536	286.582
UBN2	3.79728	3.71755	3.67224	1.64981	1.71355	1.41286	1.76178	1.9093
GUCY2GP	0	0	0	0	0	0	0	0
PCDHGC3	1.91351	1.74458	2.14363	1.59005	2.43123	1.84975	6.90308	4.65491
TRMT1	25.4422	27.9967	28.5356	4.4899	3.92197	4.78512	80.0134	98.1357
TTLL13	0.0658585	0.0377335	0.129246	0.05743	0	0	0	0.0888108
SETD9	4.89078	4.24527	5.16239	1.91831	2.31547	2.08881	5.79564	6.61538
THBS2	0.0441484	0.0628189	0.0216164	0.527591	1.28643	0.158751	6.68259	5.72188
IAPP	0	0	0	0	0.0426066	0	0	0.0494604
CHIAP2	0	0	0	0	0	0	0	0
MAL	0	0	0	0	0	0	0	0
OR52B2	0	0	0	0	0	0	0	0
ATRX	4.52025	4.44141	4.59097	3.10115	3.40669	3.10229	11.6476	10.9508
ARG1	501.773	448.503	496.896	2.45127	3.59347	2.79531	0	0.0388471
GDA	10.8879	9.4736	10.1012	8.26411	6.68901	4.86215	4.51165	3.09165
TMEM183A	14.6992	10.9431	13.5267	16.4584	19.7511	17.7112	10.0535	13.1903
SMAP1	15.148	15.1151	14.8681	44.6774	49.1168	49.9996	21.2089	19.9302
SPON2	32.2347	34.5058	33.025	10.5012	14.3621	11.8374	2.17517	0.862415
SNAR-C2	0	0	0	0	0	0	0	0
SNX11	13.6054	14.0143	15.1859	5.85506	5.47806	6.24805	12.6163	13.4954
JAKMIP3	0.0495078	0.0898117	0	0.0256908	0.009962	0.0612102	0.524351	0.680369
BAGE4	0	0	0	0	0	0	0	0
LIMD1-AS1	1.14916	0.931223	1.31286	0.814238	0.988303	1.06014	1.97366	1.17792
PTOV1	13.9479	14.1919	14.2645	42.5747	50.4765	45.9228	150.696	146.238
LOC100506188	0	0	0	0	0	0	0	0
TM4SF1	98.328	95.1339	98.3588	249.468	202.054	161.609	0.312054	0.446282
LOC100190940	0.0202061	0	0	0.112283	0.0435677	0.0765506	0	0
PNLIP	0	0	0	0	0	0	0	0
LSM5	10.9865	10.406	11.9653	5.85104	7.09146	8.26775	16.4633	15.7464
RHOA	601.254	614.054	587.895	282.874	303.259	327.06	280.613	267.283
WDR82	32.0717	31.413	30.1923	26.7581	31.5245	28.6005	39.6699	40.0987
SULT1E1	0.802733	0.735344	0.474152	2.6094	3.23632	4.02971	0	0.0298156
LOC387810	0	0	0	0	0	0	0	0
BAZ2A	18.297	18.0136	17.5421	9.1598	9.53826	7.58038	21.9533	16.2038
KRT71	0	0	0	0	0	0	0	0
SIRT1	10.2784	8.13612	9.10052	5.65231	5.51306	6.07532	16.8317	19.2556
OR10W1	0	0	0	0	0	0	0	0
LOC727924	0	0	0	0	0	0	0	0
SLC6A14	0	0	0	0	0	0	0	0
ARL15	3.17701	3.07202	3.16268	25.9289	29.8188	32.9043	1.799	1.82176
GAGE12C	0	0	0	0	0	0	0	0
PPIH	8.73657	8.05092	8.25254	9.88059	12.0793	12.6244	64.3001	73.0906
NEK10	0	0.0270331	0.0236628	0.0415481	0.0241019	0.0651484	0.0704484	0.120698
SNORD6	0	0	0	0	0	0	0	0
GS1-279B7.1	0	0	0	0	0	0	0	0
LOC100129027	0	0	0	0	0	0	0	0
FAM104B	4.99247	4.3391	3.52888	5.53051	5.85063	6.66766	4.95661	6.56883
CWC25	9.45697	10.6525	9.70236	2.5038	2.65535	2.94462	9.98556	8.59153
DPYD	4.54903	4.29776	4.66412	3.77839	2.41879	1.86089	0.276307	0.11129
CDKN2D	1.71515	0.863336	1.18144	1.82051	2.27832	2.74585	6.18318	6.48097
TMEM235	0	0	0	0	0	0	0	0.0568579
SERTAD2	19.5707	19.7747	20.5452	11.7164	12.5842	9.81561	1.47608	1.59896
HIST1H2BB	0	0	0	0	0	0	0	1.77102
MYH13	0	0	0	0	0	0	0	0
LINC01213	0	0	0	0	0	0	0	0
SULT4A1	0.129271	0.109826	0.0933797	0.217505	0.0958266	0.142029	4.75183	4.73041
PDIA3	159.819	151.362	147.006	390.479	342.039	366.074	188.118	177.095
SCARNA18	0	0	0	0	0	0	0	0
ATP5SL	27.6668	25.7799	28.6663	28.0875	28.2962	29.4021	60.4709	72.3981
CERKL	0	0	0	0.354239	0.372557	0.408711	0.191206	0.156312
RANBP17	1.14446	1.00355	1.0026	4.7255	3.96363	4.2002	3.15361	2.6456
PDCL	6.40574	6.7092	6.94633	8.02036	8.87278	7.26347	7.73989	7.48347
LOC101928134	0	0	0	0	0	0	0	0
NEGR1-IT1	0	0	0	0	0	0	0	0
RSC1A1	18.2493	18.343	18.8601	12.2712	12.3035	7.98017	3.96923	4.78584
ARL3	1.2798	1.00435	1.59143	3.28908	4.29086	4.37327	10.0746	10.7162
SBF1	13.5578	13.6696	13.2412	13.0246	13.3029	10.974	22.5851	22.4201
DEPDC1	0.0157939	0.0583947	0	0.7503	1.1211	0.968006	9.56145	7.81986
MKNK1-AS1	0.0715149	0.0830103	0.241772	0	0	0.087582	0.0302245	0
LOC101928333	0	0	0	0	0	0	0	0
CCDC23	6.89649	4.81056	6.27013	14.11	13.6392	16.8408	41.4376	33.2431
C20orf85	0	0	0	0	0	0	0	0
KANSL3	49.4829	48.1016	47.4537	8.88951	9.23036	8.15664	11.2098	12.2221
ORMDL1	24.6298	25.5608	22.6243	22.0666	22.1452	22.4563	17.3884	20.5545
MGRN1	59.4233	61.8493	54.5676	19.2895	18.2591	14.8298	35.7635	36.8666
ZNF385D	0	0	0	0	0	0.145638	2.41967	1.18871
HDAC7	6.96262	7.29582	7.37383	11.6067	11.3082	11.6927	41.8311	30.8853
PAQR6	0.243576	0.235661	0.118904	0.63234	0.519561	0.451409	5.70888	9.02194
XG	0.29275	0.367873	0.269625	0.143958	0.262709	0.189287	0.33586	0.112933
C2orf44	7.91571	7.80749	7.97535	2.47035	2.46088	2.6136	10.4469	11.9157
PRKAG2-AS1	1.66585	2.32829	2.00582	2.77961	0.937989	0.957758	1.36855	0.625916
PEG3-AS1	0.0976025	1.16704e-51	1.44648e-45	0.180241	0.253167	0.344859	3.65438e-06	0.067295
ACADL	7.95677	7.25236	8.06886	14.7457	13.6193	12.4315	0.222602	0.0955379
MAEL	0	0.0484683	0.0422362	0.0752106	0.0874573	0.19195	0	0.11599
NT5E	6.20033	6.0544	6.47411	1.87614	2.5319	1.95317	0.605722	0.216133
NAT1	6.18982	4.8445	5.64006	5.13861	4.72857	4.70308	1.98563	2.10601
PRKCI	15.4137	13.1187	15.8961	15.6536	19.9464	16.4295	37.6462	28.322
SPOCK2	0.0254114	0.0289468	0.0739188	2.01066	4.47649	2.67983	0.92977	0.27785
OR52M1	0	0	0	0	0	0	0	0
NEDD4L	10.5693	10.8195	10.7451	26.1371	31.946	26.9564	10.735	6.69772
CDK14	3.77548	4.00044	3.84331	4.97699	5.86514	5.46646	14.7467	8.33218
GAD2	0	0	0	0.0279769	0.131319	0.0575118	0.0309887	0.109357
ZNF772	1.18869	1.28415	1.19426	1.48823	1.81323	1.69734	1.41227	1.59541
FN3KRP	24.906	22.9164	23.8591	11.8951	12.0705	13.0633	16.9783	15.5886
NM_001291964	16.5789	16.8059	16.381	15.7571	16.2175	16.0033	5.86324	8.69003
LOC101926940	0	0	0	0	0	0.173507	0	0
CEBPG	63.4687	66.1099	67.5328	40.968	48.1256	43.6643	18.606	21.0597
TFB1M	6.94467	6.23702	6.07431	2.73693	2.48475	2.73457	6.31803	5.12808
TRIM44	23.9567	23.9089	23.1055	13.6253	14.6216	12.0568	14.1323	12.7685
OR8B12	0	0	0	0	0	0	0	0
CCER1	0	0	0	0	0	0	0	0
CXCL10	11.7138	11.0084	10.5842	0.345044	0.526241	0.355061	0	0
CCNL2	59.3188	64.1937	61.1867	36.7614	40.609	42.2531	51.4028	71.5835
LOC101927364	0	0	0	0	0	0	0	0
VAMP4	2.68986	2.30948	2.90526	1.80334	1.95816	2.11395	2.00177	1.17142
SMR3A	0	0	0	0	0	0	0	0
USP3-AS1	0.677336	0.364786	1.0457	0.11475	0.133338	0.0793513	0.0490762	0.167649
GPR113	0.0818072	0.185973	0.246708	0.0703401	0.0649538	0.167958	0.283284	0.105715
CLVS1	0.0170828	0	0	0.0164565	0.018695	0.0485091	0.0700523	0.186025
FBXO30	21.6997	19.9327	21.6662	3.88794	4.05673	3.45841	10.1261	11.6652
LOC101928363	0.115289	0	0.0570685	0.210812	0	0	0.144777	0
RRP12	25.7774	26.8914	23.7756	2.39095	2.30062	1.57061	27.4206	33.3966
GPHN	5.24946	5.2634	5.37694	3.98661	2.46784	3.35907	5.62666	8.59769
SNORD114-5	0	0	0	0	0	0	0	0
MICU3	2.67208	1.87156	3.01292	1.16372	1.3013	0.826283	1.25321	1.21982
DNHD1	1.76901	1.92879	1.83309	0.806045	0.995668	1.02227	0.961405	0.793199
DAZ1	0	0	0	0	0	0	0	0
EMD	54.4923	59.3032	58.283	32.827	29.1257	29.9832	73.1595	79.277
CD276	65.848	71.1247	65.7138	54.0452	58.4205	50.3527	77.0059	73.4159
CCL13	0	0	0	0	0	0	0	0
FLJ46284	0	0	0	0	0	0	0	0
SLC10A5	0.877415	1.41933	0.83087	0.42415	0.280559	0.186942	0.27699	0
TPI1P2	0.91287	0.584772	0.897344	0.190246	0.182757	0.29046	0.204873	0
LRRC58	10.6971	9.13104	10.6292	6.19139	6.1282	4.67022	5.27593	4.81393
NR_120428	0	0	0	0	0.0806616	0	0	0
SCMH1	7.505	6.75813	7.17802	13.4475	15.121	16.3305	8.75709	9.27806
NPPB	1.16671	1.63175	1.82476	73.2546	91.2068	111.664	0.227442	0.577334
AWAT2	0	0	0	0	0.106048	0	0	0
KCTD2	9.44004	9.89239	9.10442	7.67084	9.38504	9.06125	16.4716	19.904
COQ7	3.1331	4.26624	3.88126	3.74108	3.76176	3.07824	4.19287	3.86331
NRSN2	4.07814	4.69302	3.83391	17.9294	16.5019	16.6944	17.8926	14.2363
ZNF816-ZNF321P	5.48911e-06	7.62508e-07	8.5338e-06	3.46651e-15	9.89324e-16	6.60488e-21	1.65998e-48	1.09219e-09
LBX1	0	0	0	0	0	0	0	0
H1F0	87.1456	88.333	87.1501	32.0317	35.8309	35.5394	40.8784	25.7053
IER5L	11.1271	10.6521	9.20014	7.33013	7.27903	5.0254	1.06225	0.462648
CBS	45.1897	45.8095	45.9616	37.3004	35.0244	31.1598	443.605	441.725
CAPN10-AS1	1.19436	1.20333	0.979769	0.102795	0.217265	0.119478	1.71584	1.25397
ACER3	3.80009	3.43816	3.65895	6.26379	7.24138	5.04897	3.23915	3.71912
CSMD3	0	0	0	0.0373667	0.096856	0.0566856	0	0.011324
LALBA	0	0	0	0	0	0	0	0
KDM4C	5.25368	4.75499	5.32178	6.1689	6.25193	6.34403	7.9227	7.68812
ARSA	3.91099	4.98655	3.90093	4.75086	4.28088	3.7353	1.74324	2.02797
LOC388553	0	0	0	0	0	0	0.09443	0
RPS27L	45.989	51.0272	46.9039	82.408	82.0753	76.7004	23.4661	27.4823
TLX1	0	0	0	0.356053	0.308249	0.377295	0	0
TTLL6	0.133759	0.20012	0.136147	0	0	0.0659388	1.53185	1.45741
AK1	7.64154	7.82637	7.3887	5.64563	5.6602	6.6576	10.2765	7.18881
GLIDR	0.674394	0.485751	0.519301	0.0294986	0	0.121542	0.576911	0.791929
OR4K17	0	0	0	0	0	0	0	0
SLC39A10	7.29406	7.46202	8.42065	24.0243	32.358	22.9221	44.2051	39.1928
TBX5-AS1	0	0	0	0.0151812	0.0527751	0.0620275	0	0
ELMOD1	0	0	0	0.0599482	0.0231778	0.143382	0.721945	0.444106
KLK9	0	0	0	0	0	0	0	0
RPGRIP1	0.202249	0.131022	0.141057	0.0117571	0.0272508	0.0243195	0.113591	0.20397
FRMD4B	10.2243	10.0338	10.6751	1.85655	1.52648	1.60802	1.01709	1.01848
TNFRSF10B	70.0059	76.4913	68.6428	51.695	57.0308	47.79	41.0316	32.3606
ERCC-00086_gene	0	0	0	0	0	0	0	0
KDM1A	27.1842	29.2634	29.6528	22.0708	22.1941	21.8754	153.174	132.23
DKFZp434L192	0	0	0	0	0	0	0	0
TFAP2A	0	0	0.0412559	0.498661	0.399732	0.382123	0	0.0474877
LINC00159	0	0	0	0	0	0	0	0
LOC101927623	0	0	0	0	0	0	0	0
GCDH	18.2619	17.9191	19.4628	9.20529	7.39685	6.52653	35.4827	38.0841
CPN1	15.3565	16.2714	13.8189	2.08527	2.75065	2.67924	0.383456	0.291752
LINC00861	0	0	0	0	0	0	0	0
C11orf71	10.1444	13.782	10.3893	3.41517	4.75109	4.99036	8.69344	8.91271
SMIM21	0	0	0	0	0	0	0	0
MED6	10.8902	11.2692	11.9214	8.94511	9.41104	9.43041	12.824	12.9853
GOLGA2P9	0	0	0	0	0	0	0	0
LAMTOR5	57.3524	59.3441	53.7746	58.4426	65.4455	69.5978	73.551	91.8055
SRRM5	0.23701	0.231156	0.197112	0.0776458	0.0346901	0.0948325	0.0395364	0.810154
PFDN5	95.2936	106.329	109.966	115.363	111.517	152.951	121.422	142.364
XRCC5	80.9716	82.9648	81.8719	76.9947	80.2668	77.8986	276.92	268.616
PET117	11.2607	13.5952	11.0686	15.2232	13.8094	13.2413	26.3204	22.5391
UBXN2B	9.01408	8.66169	9.04106	6.91233	7.38999	6.77457	7.09927	7.58914
TTTY11	0	0	0	0	0	0	0	0
RD3L	0	0	0	0	0	0	0	0
MAP4K1	0.0783698	0.0895858	0.0571558	0	0	0.0646045	1.62005	1.34999
CEACAM5	0	0	0	0.061663	0.07071	0.0602675	0	0
RPL32	137.531	144.122	139.837	98.7664	101.124	125.959	275.236	267.808
LOC100653515	0	0	0	0	0	0	0	0
ZFAND4	1.59502	1.64063	1.62789	0.682944	1.12368	0.726802	3.90049	2.86138
CALML6	0.0653951	0	0	0.0631745	0	0	0.317577	0
H2AFV	20.0745	19.46	21.6398	15.9336	13.4351	14.7998	49.4955	46.7092
HOXA3	0	0	0	0.077971	0.0668639	0.166357	0	0
PTCD2	6.60716	6.82842	6.81273	1.13989	1.36258	0.984006	3.97804	3.85464
ZBTB11-AS1	2.94365	3.49845	3.15962	1.35773	0.946386	1.17449	2.48939	1.91005
NM_001291911	0	0	0	0	0	0	0	0
SNORD116-13	0	0	0	0	0	0	0	0
PALM2-AKAP2	12.4574	12.0534	7.91476	0.56949	0.521891	0.696687	2.28549	1.1712
RFTN2	0.14087	0.0468456	0.0821353	0.247978	0.307835	0.288669	0.502917	0.306328
KIAA2022	0.0156493	0.0121688	0.0106318	0.0317957	0.0629823	0.0232168	0.156818	0.0855343
BRCA2	0.318984	0.358354	0.296357	0.179319	0.246788	0.218347	2.4309	2.36377
PACRG-AS1	0	0	0	0	0	0	0	0
KDM7A	4.90123	4.35956	4.49304	1.53722	1.73531	1.39618	1.70739	1.26724
IFNA8	0	0	0	0	0	0	0	0
KCP	0.0541267	0.0683333	0.0167651	0.0282189	0.0805484	0.0899228	1.61149	1.82369
USP6NL	5.98635	6.17758	5.78702	3.19596	3.60053	3.18696	8.8516	9.82322
LINC01270	2.74486	2.32451	2.48016	0.852369	1.05529	1.11526	0.230393	0
EIF2S2	71.4012	74.6463	73.8587	54.5295	60.9583	64.0485	157.331	160.854
BECN1P1	0	0	0	0	0	0	0	0
FLJ37453	1.34783	1.04075	0.801092	0.427238	0.408462	0.387799	5.42074	3.81702
HBEGF	3.1256	3.36053	3.03013	6.67511	7.86592	7.27178	3.26951	2.04156
SART1	20.1717	18.6316	21.3195	6.6698	6.59351	6.87151	32.1846	27.6741
XAGE1E	0	0	0	0	0	0	0	0
LINC00563	0	0	0	0	0	0	0	0
CHRM5	0.264825	0.143843	0.324074	0	0	0.0333254	0	0
ENPP5	0.0484004	0.0612518	0.216531	6.24473	6.48473	6.57872	2.4621	2.11242
SLC36A1	3.41192	3.87956	3.4522	9.73886	11.5789	10.6665	3.34634	4.0524
HELZ2	8.75651	9.45469	8.68085	2.76512	2.46533	1.80869	7.06445	4.32358
C9orf131	0.138951	0.340774	0.31041	0	0	0	0	0
ACSM2A	14.2617	13.6135	14.5273	4.23214	2.2962	2.44914	0	0
AGPAT2	162.149	156.537	162.82	132.94	114.315	121.531	45.9589	37.3307
MACC1	0	0.00864455	0	0.693051	1.53335	1.07974	1.29053	1.0864
TRIM55	4.9678	5.29818	5.86203	0.410783	0.412945	0.705668	0	0.0477973
PSMG3-AS1	1.11686	1.32908	1.2592	1.31076	1.34048	1.30855	1.3206	1.99045
GID4	6.38668	6.47186	7.06397	3.85379	3.9365	3.54473	3.85115	4.68284
NKD1	0.110776	0.0876024	0.0817601	0.023326	0.0803134	0.0400186	0.944359	0.464135
FAM92B	0	0	0	0	0	0	0.0376575	0
NR_120440	0.104468	0	0	0	0	0	0.12563	0
N4BP1	9.45778	9.90402	9.73847	7.85323	8.20238	8.57716	11.8149	9.90154
LOC102467080	0	0	0	0	0	0	0	0
LINC00239	0.16541	0.186314	0	0.932024	2.17246	1.01331	0	0
MC4R	0	0	0	0.0507867	0	0.0521946	0	0
TMEM120B	3.80281	3.89924	3.70568	2.10422	2.22782	1.9694	6.82868	6.41132
DISP2	0.091218	0.0171594	0.144511	0.253538	0.306635	0.194236	1.98538	0.798468
NETO1	0	0	0	0.112305	0.0328938	0.0285369	2.49797	1.47048
TMEM178A	0.118523	0.249538	0.0717567	0.927492	1.73686	1.11831	20.8183	15.1161
LOC100507389	3.70732	2.49196	2.27237	0	0	0	0	0
XRCC6	178.963	174.534	178.401	119.864	119.522	126.619	437.989	450.634
NXT1	17.6266	20.094	16.6633	7.23469	8.08206	8.16917	28.8563	37.12
PEF1	63.4571	66.6132	62.7288	24.3883	21.7107	22.9298	33.1922	51.5376
HYMAI	0	0	0	0	0	0	0.0055036	0.00552214
PIFO	0.0293445	0.0681627	0	1.94966	2.4052	2.57417	1.98112	1.2926
VAC14	14.4802	11.5138	12.416	8.02267	8.04398	6.86639	41.1394	39.5589
NKD2	0	0.0719777	0.0602341	0.570071	0.981938	0.708799	5.74041	2.20301
PDE4D	0.089254	0.139662	0.116353	0.799448	1.1734	1.01879	0.12389	0.096125
MS4A6E	0.160404	0	0.16282	0	0	0	0	0
DAXX	37.7625	35.9248	36.9808	11.1226	10.5873	13.2015	96.3486	101.18
CD248	0	0	0	3.16392	5.68865	3.97429	2.85601	1.30688
CDH8	0	0	0	0.136201	0.105759	0.0942974	0.606057	0.557493
LOC100506325	1.62391	1.24085	1.62276	0.402305	0.169544	0.049047	0.114588	0.107178
IP6K3	19.5608	18.1275	17.7345	0.667754	0.780352	0.597787	0.0454262	0.0532161
ST13	96.2633	91.4439	98.6501	112.969	119.482	131.713	81.7463	88.7797
ZFR	52.0982	48.1182	49.7809	18.7439	21.1262	19.8687	43.2741	50.0002
DFNA5	2.45653	2.8838	1.83423	5.14644	5.11969	5.41117	3.19854	2.49941
AEN	30.4955	30.529	31.3882	8.6098	8.12834	7.8592	64.8116	64.3552
OR6C74	0	0	0	0	0	0	0	0
SLC6A2	0	0	0.0248449	0	0	0.0193722	0.0961588	0
BOK-AS1	4.77251e-09	0.161404	0.26965	0.111494	0	0.111681	0.167048	0
LOC653513	0	0	0.186302	0.44174	0.817983	0.18634	0.108408	0
CTCF	14.8352	14.8282	14.0696	7.23212	7.79142	7.12479	36.7318	42.5757
LOC101929080	0	0.0798442	0	0	0	0	0	0
NM_001291918	0.755918	0.193881	0.697674	0.00078848	0.319738	1.19397e-05	0.000341143	0.000169124
CLEC3A	0	0	0	0	0.304651	0.2781	0	0
KRT16	0.0433514	0.0484622	0.0418812	0	0	0	0	0
FAM175A	4.93637	4.74577	5.01642	5.07571	8.50525	7.98539	10.4131	7.34573
LOC100506207	0.271446	0.944546	0.0831557	0.226789	0.351003	0.316952	0.501597	0.203363
SNORD1B	0	0	0	0	0	0	0	0
YIF1A	91.8328	103.065	85.7369	91.6912	75.3459	89.1384	42.7836	48.8422
KRTAP4-7	0	0	0	0	0	0	0	0
ZNF335	8.63427	8.59783	8.48487	3.12598	2.87113	2.86632	10.1307	10.8461
FOXD4L2	0.052725	0	0	0	0	0	0	0
USP29	0	0	0	0	0	0	0	0
ZNF784	5.08594	5.1853	5.01199	3.06811	3.4572	3.38797	8.17242	9.71535
HECTD4	3.63114	3.81402	3.60962	2.96954	3.33321	2.33317	1.519	1.73763
RPL21P44	0.302594	0.0869685	0.0774398	0	0	0	0	0.0672535
AGAP8	0.449373	0.68474	0.759207	0.0213471	0.244985	0.126541	1.28042	0.94575
SIN3A	8.08726	7.53393	8.78575	6.49429	8.125	7.44258	20.8941	19.7379
SNORD114-11	0	0	0	0	0	0	0	0
RAB20	7.53617	7.75937	6.47555	3.04455	3.88405	4.23828	21.7455	14.9732
ARL10	0.893371	0.978016	0.716336	1.74542	2.74701	1.22809	1.44137	1.35957
LOC101929701	0	0	0	0	0	0	0	0
LYG1	0.162541	1.20212	0.162825	0.152978	0.352572	0.468628	0.477233	0.72245
GDF10	0	0	0	0.634448	0.648092	0.35158	0.081238	0.195983
HRSP12	119.096	100.78	120.576	62.1941	52.4729	59.1611	52.6018	59.0836
SSX7	0	0	0	0	0	0	0	0
MRPL15	42.1516	46.1351	43.6724	14.0059	15.5075	17.3441	34.4564	43.4976
LOC100288748	0.0379712	0	0	0.260579	0.302698	0.198084	1.22502	0.252054
SLIRP	157.213	175.479	163.759	128.327	121.392	131.44	407.148	454.698
PFN1	664.32	706.704	665.423	314.804	321.227	323.412	1321.59	1347.02
ADCK4	9.44759	9.88626	8.26307	6.47933	6.22099	6.0034	24.8305	24.2222
LIMCH1	0.106226	0.172947	0.0507703	4.80021	5.84841	5.19655	0.445786	0.585671
CSNK1G1	2.92451	2.80897	2.68161	3.53087	3.42687	2.8103	3.32882	2.85833
DHX8	8.47539	8.05522	8.61422	5.58049	5.61998	5.08856	14.3983	12.3737
HLX-AS1	0	0	0	0	0	0	0	0
PRRG3	0	0	0	0.0483877	0.328715	0.285729	1.43757	1.46407
ST8SIA4	0.011921	0.0485548	0	0.529744	0.56962	0.720586	0.134001	0.0225883
CHRNB3	0	0	0	0.0335372	0	0.0673546	0	0
CADM2-AS2	0	0	0	0	0	0	0	0
TLE3	2.94219	3.3834	3.29058	2.1404	2.19077	2.20133	9.01586	9.07022
CATSPERB	0.0191934	0.022336	0	0.393817	0.285834	0.17032	0.0114777	0
SALL3	0.0154726	0	0	0.0469614	0.107451	0.0790402	3.85553	6.6652
NONO	93.8631	102.229	98.3499	64.215	71.5809	70.2863	309.081	347.802
C10orf113	0	0	0	0	0	0	0	0
C3orf27	0.0275799	0.0631224	0	0	0	0	0	0
CXorf31	0	0.296019	0.258918	0	0	0.274776	0.794975	0.198392
IL7R	0.0895349	0.0594741	0.131065	0.182663	0.211024	0.200115	0.00904496	0
SRSF6	41.8934	40.4714	40.8169	24.616	26.1202	32.2683	33.0622	33.5769
GCLM	113.025	90.4857	107.953	11.1025	10.7394	8.95289	8.19331	9.80205
SNRNP70	80.5989	80.8408	78.1257	33.4375	29.074	31.979	246.699	271.783
CGB2	0	0	0	0	0	0	0	0
EDNRA	0	0	0	1.37538	1.89712	1.72278	0.886681	0.933221
TMEM38B	21.1157	17.2385	21.5471	12.3657	12.1134	9.31525	4.4564	4.35522
LINC00908	0	0	0	0	0	0.0283921	0.0884317	0
ARHGEF28	1.92005	2.10098	1.99216	2.40825	2.77727	2.14455	0.163965	0.0648104
SNORD61	0	0	0	0	0	0	0	0
SLC25A14	2.99225	3.37756	3.76937	2.40427	3.30733	2.18706	5.22532	4.90692
ZFP36L2	23.8006	20.8848	21.4646	29.8431	29.2521	22.3305	32.5571	41.7833
VNN3	6.47664	6.53908	6.07438	3.15436	0.612158	1.32642	0	0
GPKOW	16.9988	17.2254	17.1945	6.52364	6.677	6.92121	20.2965	23.6103
PCSK7	8.30622	9.12425	8.51044	10.1572	9.47464	9.69905	16.1663	16.6987
ASTN1	0	0	0	0.0844317	0.0975044	0.0683973	2.06987	1.82076
ZNF664-FAM101A	0	1.37182e-269	7.02326e-267	2.016e-07	1.34876e-07	2.48741e-13	0.592121	1.55075e-12
C6orf1	15.1726	19.8088	20.0516	5.93784	7.88009	8.12825	8.35788	7.84275
MGARP	0.360928	0.174996	0.0516916	0.856473	0.68377	0.934015	5.77579	1.63513
PNOC	0	0	0	0.168882	0.0982721	0.341698	0	0
LOC284454	1.65358	2.27741	1.94842	0.0847904	0.24619	0.25313	0.453592	0.243577
PCDHB15	0.0285217	0	0.0275158	0.656566	0.996767	0.773476	5.57835	8.19931
NOMO1	18.6775	17.9895	18.2933	14.9775	14.5812	12.9837	29.4049	27.6417
SHC4	0	0.0169561	0	0.0741962	0.0715489	0.0882998	0.102638	0.0733007
OCM	0	0	0	0	0	0	0	0
STRN4	24.9956	24.0287	20.7469	16.0551	16.9278	16.3163	97.9689	106.883
KRTAP10-1	0	0	0	0	0	0	0	0
HIST2H2BF	1.91336	0.713186	1.22916	0.342847	0.665378	0	0	0
CLDN10-AS1	0	0	0	0	0	0	0	0
KLK14	0.224586	0.169867	0.287882	0	0	0	0.313889	0.128271
CRAT	35.897	35.6395	35.3768	40.2059	33.5917	34.4469	10.7509	11.8577
TLL1	0	0	0	0.10229	0.12473	0.0799171	0.0619327	0.0658346
SPAG7	21.4363	25.5228	22.3148	32.051	37.2258	40.189	99.691	112.552
NM_001291896	4.13611e-05	3.14072e-05	3.18791e-05	0.504345	1.93209	0.995454	0.000106413	0.000328847
LRRTM3	0.0110418	0	0	0.0572252	0.0771073	0.0580573	0.14638	0.112313
CHST4	0.237132	0.0390166	0.162199	0	0	0.030163	10.3872	8.97438
POLRMT	41.9159	38.3595	35.5869	13.4846	11.2138	9.91508	65.131	75.1734
MALAT1	25.4865	18.923	22.3886	6.2042	4.82982	7.96334	7.20217	7.35881
SLC6A10P	0	0	0	0	0	0	0	0
KBTBD6	4.2214	4.06829	3.75659	1.30161	1.4556	1.0394	4.35613	4.8736
ZNF684	2.35555	2.0086	1.98748	1.38623	1.19493	1.50294	1.58542	1.89839
FBN2	0	0.00730396	0	17.5025	27.5845	20.893	3.56844	3.65678
LOC100505625	0	0	0	0	0	0	0	0
HGC6.3	0	0	0	0	0	0	0.239887	0
LOC101929608	0	0	0	0	0	0	0	0
UNC119B	7.38168	6.59566	7.05036	14.0717	15.3127	13.4921	27.5104	31.9445
FCGR2A	0.313437	0	0.0685197	0.104278	0.0239176	0.206525	0.108764	0.0642745
RTN4RL1	1.04876	1.24028	0.980371	0.214361	0.352286	0.154717	0.17012	0
C3orf56	0	0	0	0	0	0	0	0
GPR158-AS1	0	0	0	5.83015e-08	0	8.94167e-10	0	4.91593e-07
LOC101928122	0	0	0	0	0	0	0	0
GUSBP1	4.7079	3.71836	4.14416	2.51467	4.02444	3.42658	11.2556	13.6884
ARL9	0.107393	0	0	0.0960249	0	0	0.493101	0.197547
CALML5	0	0	0	0.106623	0	0	0	0
IDO1	0	0	0	0	0	0	37.4874	34.4106
AP4E1	4.8428	5.02783	5.09786	2.75513	2.99108	2.03497	1.84743	1.76057
FRMD8P1	0	0	0	0	0	0	0	0
FAM222A	2.40099	2.78817	2.31204	1.10435	0.848489	1.06337	0.491083	1.0711
LOC101929596	0	0	0	0	0	0	0	0
CYP26A1	0.65618	0.347006	0.373541	0.0970617	0.304512	0.202951	2.10858	1.74035
PLEKHG7	0.0409176	0.0954295	0.0628607	0.0533574	0.0206699	0.0745477	0	0
ZNF768	16.4059	15.5597	14.7037	10.6573	10.119	11.4655	31.2153	32.7994
ERCC-00170_gene	0	0	0	0	0	0	0	0
OR2V1	0	0	0	0	0	0	0	0
KRT3	0	0	0	0	0	0	0.0898545	0
SLC13A2	0.0583248	0	0	0.305196	0.291832	0.241953	0	0.0451089
C11orf86	0.352398	0.0793758	0.340654	1.8171	1.52656	1.31106	0.675958	0.593284
SNORD42A	0	0	0	0	0	0	0	0
LOC151475	0	0	0	0	0	0	0.240576	0
LOC400794	0	0	0	0	0	0	0	0
SUMO1	72.8439	68.8846	73.2629	58.48	70.4891	77.699	156.334	148.153
FBN3	0	0	0	0.266521	0.209109	0.282733	7.68132	9.64285
GRAMD3	5.01133	4.28713	4.91956	5.48566	6.59566	6.97231	5.66642	4.78031
CPA2	0	0	0	1.36598	1.23945	2.45682	0.101461	0
NINJ1	93.1549	102.699	96.8317	27.1885	25.0241	29.4752	59.0594	42.2986
SNORD95	0	0	0	0	0	0	0	0
THBS1	12.1042	12.0403	12.2437	16.3374	18.9305	12.57	10.0116	3.84895
LOC101928936	0	0	0	0	0	0	0	0
ZNF391	0.440521	0.1567	0.483424	3.14287	2.33544	1.88453	2.98452	2.42285
LRRC10	0	0	0	0.123062	0.198781	0.0731007	0	0
TMEM140	16.7007	17.1098	17.0847	31.3688	30.3344	30.5903	4.8922	3.638
RIMS2	0.0369724	0.0215393	0.018869	0.384737	0.410966	0.523728	3.51388	5.51857
LTC4S	0	0	0	1.40655	0.829146	1.26086	1.73098	0
ZNF225	1.40508	1.92673	1.23958	0.772707	0.881653	1.06435	1.58719	1.53786
CDK5	5.00196	4.07251	4.91781	10.8176	11.293	11.4209	23.0466	15.7339
CD244	0.0941648	0	0	2.02713	2.81872	3.29943	0	0
ZC3H15	83.2205	83.417	82.8564	25.8469	26.7494	29.4352	70.2596	72.0521
ACVR1	19.878	17.036	18.0157	9.54465	9.60288	9.17745	8.09092	8.07232
TCEAL2	0	0	0	0.137225	0.211218	0.103117	28.8789	19.2817
SNORA69	0	0	0	0	0	0	0	0
EML4	29.6036	26.9137	27.5321	14.5791	17.3002	14.5648	24.7169	21.1249
KIAA1644	0	0	0	0.0399679	0.0646621	0.0865782	4.03083	3.02095
MYL6B	4.73719	5.22189	4.07893	10.4997	12.9335	13.1017	101.179	115.62
DEFB119	0	0	0	0	0	0	0	0
LOC101928163	0	0	0	0	0	0	0	0
CCDC87	0.185813	0.451275	0.349171	0.436234	0.392702	0.242923	0.633328	0.668107
DCP2	3.51254	3.28866	3.281	6.49144	8.40631	6.74366	8.82131	8.06917
COPA	39.7875	38.8808	37.9127	51.4979	50.6364	46.7023	37.1825	29.7858
RRP7B	1.4655	1.61284	1.63858	0.823831	0.485674	0.849951	7.36374	6.22376
C9orf172	0.122741	0.0884244	0.181389	2.17464	2.12298	1.97154	0.242708	1.9085
FGF19	0.437253	0.538527	0.647336	0.10117	0.311996	0.0990739	15.7904	13.9582
LOC642426	0	0	0	0	0	0	0	0
AP1G1	34.3623	35.165	32.6594	22.1185	21.7686	19.3926	10.9484	11.4668
TRAF3	11.8242	11.8357	11.9832	4.17841	4.44967	3.93699	2.64893	2.98678
TMBIM4	21.4593	20.9065	21.1898	32.2522	33.776	35.403	13.1089	13.4166
LINC00339	6.90934	5.60871	4.84554	3.09507	2.5447	5.26907	12.4621	8.27306
LOC283575	0.0621889	0	0.0206587	0	0.0205683	0	0.0857318	0.0417314
UNC13A	0	0	0	0.0669996	0.0497163	0.0482119	9.18436	9.57137
PLOD3	28.9695	30.9913	28.0979	25.417	24.7148	23.2294	27.908	22.3273
CSF2RB	0.0248119	0	0.0362417	0.032369	0.0742311	0.144388	0	0
LOC101927478	0	0	0	0	0	0	0	0
LOC100132057	0	0	0.0645724	0.219374	0.217547	0.446467	0	0
CLDN5	0.0804202	0.0872437	0.292634	4.05845	3.95021	3.25822	3.85381	0.976149
HOOK1	11.3974	9.50918	11.4145	7.79394	6.53265	5.48124	9.41342	7.89055
SHROOM3	3.27124	3.37019	3.56613	14.5032	18.6197	15.1429	7.52489	5.81784
LINC00850	0	0	0	0	0	0	0	0
FANK1-AS1	0	0	0	0	0	0	0	0
LOC100288637	0.106267	0.0414093	0.0707859	0.124032	0.133903	0.106515	1.57567	1.45544
MGC72080	11.5631	9.56885	7.94176	21.9129	22.1115	18.3796	8.25757	10.6655
FBXL14	5.33281	5.08776	5.30747	2.30068	2.50363	3.04236	2.90937	3.07887
LOC101929733	0	0	0	0	0	0	0	0.452267
LOC100996324	0	0	0	0	0	0	0	0
SNAP25	0.602253	0.701355	0.711288	0.718228	0.696064	0.686788	0.598602	0.265066
WIF1	0	0	0	1.31097	2.54194	2.92458	3.59918	1.6574
PLIN1	0.573072	0.829681	0.633652	0.991169	0.398681	0.465114	0.15349	0.0364885
HUS1B	0.688981	0.502846	0	0	0.10345	0	0.290378	0.723425
ALOX12P2	1.67189	1.91051	1.26094	0.0428149	0.024764	0.0437497	1.49975	3.61472
NOTCH2	36.8844	36.2296	34.97	8.90163	10.2268	8.29221	6.05087	5.23539
NDUFA9	37.3846	38.7376	42.868	31.6048	30.796	33.4466	50.0743	48.5212
CLEC1A	0	0.0875243	0	0.205785	0.11961	0.179349	0.133682	0
LRRTM1	0	0	0	0.160305	0.518795	0.272406	0.831657	0.522271
OR7E37P	0	0	0	0	0	0	0	0
GATC	15.1047	16.5643	15.3519	11.9731	11.7143	12.4342	9.99244	10.9155
ZNF644	19.1857	12.7722	18.348	10.5553	11.0924	9.5709	15.103	17.8484
LOC642846	0.383384	0.405299	0.254395	0.0543889	0.147334	0.221043	12.6489	12.0502
RNU6-76P	0	0	0	0	0	0	0	0
MED16	25.7428	26.0268	25.123	18.6998	18.6161	17.4152	38.8754	49.0945
ZNF354C	0.828762	0.644752	0.691672	0.705105	0.946392	0.573902	2.30742	2.76003
FBXL17	2.81814	2.49882	2.61021	3.66058	4.5688	3.51387	0.664487	0.835732
FAM69C	0	0.0990956	0.168927	0.219659	0.170357	0.109819	0	0.0509262
AGR2	0	0	0	27.5862	39.166	27.7902	0	0
MT1G	2226.49	2323.98	2151.19	0	0	0	150.039	578.039
FLJ20518	0	0	0.0166311	0.0155505	0	0	0	0
TOMM5	101.825	122.506	111.046	53.7005	62.305	67.598	278.627	330.604
MAP3K5	0.39695	0.485242	0.414334	0.587673	0.496621	0.514036	1.16896	0.779054
CASP14	0	0	0	0	0	0	0	0
LINC00654	0.44445	0.299717	0.238643	0.0332557	0	0	0.0139352	0
DGKA	0.0234116	0.0535589	0.116286	3.3598	3.95113	4.05126	3.64424	3.00087
ZPBP2	0.112414	0.0872294	0	0	0	0	0	0
POLK	10.6455	9.82561	10.8116	4.38359	4.77387	3.96328	2.00628	2.34295
LOC100128714	0	0	0	0	0	0	0	0
UPF3B	7.94298	6.64057	7.70311	5.51108	4.48405	5.10447	30.9745	39.516
EIF3L	96.3938	94.906	96.4813	81.1623	83.7361	92.582	284.404	300.079
LCE3A	0	0	0	0	0	0	0	0
FLJ34503	0	0.0405922	0	0	0	0	0	0
ATRNL1	0.40007	0.0650997	0.109515	0.388016	0.367069	0.3811	4.36276	4.51744
IFNW1	0	0	0	0	0	0	0	0
TPM2	4.41713	4.19306	4.30558	57.5912	69.0063	77.9257	146.074	169.707
LINC00893	0.202111	0.232369	0.202096	0.20833	0.172563	0.414212	0	0
LOC101928517	0	0	0	0	0	0	0.0396226	0
SLC37A3	10.438	9.71689	8.83545	12.2366	13.2112	13.0082	16.1141	15.1906
CGNL1	16.9794	17.0659	17.41	2.7992	2.92162	2.63768	14.3096	9.78303
ZFAT	1.19042	1.3255	1.2747	1.19155	1.75309	1.49622	2.71729	2.95333
HSP90AB4P	0	0.0223398	0.019557	0.0356739	0	0.0188375	0	0
IGDCC4	0	0	0	5.78019	5.93912	4.37785	3.67592	4.8142
C16orf47	0.0633007	0	0	0	0	0	0	0
SSX4	0	0	0	0	0	0	0	0
TARDBP	69.1328	65.8624	69.3204	24.9144	26.2826	28.2852	86.4083	86.0981
ZNF281	33.0947	31.4373	31.9436	10.478	10.5022	8.36579	32.1308	32.4982
LINC01189	0	0	0	0	0	0	0	0
SPP1	2.41291	1.84598	1.48228	2.34879	0.929795	1.19272	22.1863	36.601
ISX	0	0	0	2.19363	2.44898	3.20428	0	0
GNAL	1.02978	0.87239	0.911162	1.44421	1.00834	0.864946	8.72104	6.23576
C1orf228	0.223188	0.102131	0.0877753	0.202414	0.0938978	0.122755	0	0
SNAPC5	12.2821	11.1022	13.6308	4.98466	6.46272	6.65829	3.1391	2.68435
NRDE2	3.49916	3.96015	3.1409	2.84749	2.77031	2.15829	3.20371	2.65298
SPRN	1.78696	1.80834	1.38426	0.786395	0.478267	0.751714	2.02106	3.71553
C12orf40	0	0	0	0	0	0	0	0
PPM1H	2.10939	1.82077	1.61382	6.18247	6.45041	6.76417	14.3576	13.7379
GOLGA8O	0.395478	0.387436	0.424723	0.161928	0.150514	0.0671736	0	0
TMF1	7.69271	7.28811	8.4244	8.14932	8.76204	7.304	3.7457	2.87139
ATP2A3	0.0332694	0.0209042	0.0354411	0.0393479	0.045398	0.0574087	10.4605	5.82996
PACSIN1	0	0	0.0271381	0.024484	0.112468	0.13165	6.03949	3.31622
SLC6A1	12.8557	15.6262	13.0034	0.0394196	0	0.0387657	0.145862	0.0463268
SYNGR4	0.0872234	0	0	0	0	0.163266	0.685654	0.168241
DGUOK	28.3092	30.6376	27.4181	23.6008	28.3365	28.2809	61.5734	63.5321
DPPA2P3	0.0684723	0.0785659	0.0688516	0	0	0	0	0
TP73	0.0135369	0.138308	0.0914816	0.0807916	0.143474	0.03182	1.60115	1.16585
RNF126P1	0	0.0673964	0.114187	0	0	0	0	0
S1PR1	8.68587	8.08371	8.73769	0.653369	1.05008	0.730413	1.15951	0.709532
TMEM158	1.28384	0.372394	0.530842	0.942204	0.70391	0.581207	26.9979	31.0424
CHAF1B	1.43702	1.40093	1.87317	0.742411	0.874155	1.03142	15.9333	16.1652
DNAH3	0	0	0	0	0	0	0.0954257	0.0181679
SNAP25-AS1	0.0509035	0	0	0.108758	0.050194	0.0215271	0	0
ANKRD16	3.51958	3.14113	3.54884	1.31284	1.07266	0.830787	9.23387	9.96506
KCNA4	0	0	0	0.0144796	0.117053	0.0888718	0	0
MPRIP	13.7073	14.636	13.1499	7.40649	8.65662	7.50134	10.3998	9.33522
HIST2H2BA	0	0	0	0	0	0	0	0
ZNF697	16.7157	16.0436	16.5648	1.66684	1.74768	1.78143	6.54609	5.35747
LINC00960	0	0	0	0.18344	0.696506	0.455178	7.00101	5.07743
LOC101927374	0	0	0	0	0	0	0	0
WASH2P	5.08338	4.11382	3.76029	1.96368	2.56306	2.87005	2.91738	5.14237
TKTL1	0	0	0	0.151022	0	0.0510088	0.0452728	0
NIPAL2	2.43452	3.4949	2.69733	8.6223	7.65853	6.54713	0.63531	0.28041
RUNX3	0.0151021	0.017293	0.0146312	0	0	0	0.202305	0.315777
WDR11-AS1	0	0	0	0	0	0.0705676	0	0.0184522
OR2J2	0	0	0	0	0	0	0	0
CLIP3	0.0844063	0.114308	0.0837403	2.13956	2.23226	2.15198	7.3222	7.44664
C3orf14	2.20327e-06	1.97919e-05	4.53284e-06	3.0412e-06	0.0528296	0.0391849	0.000259304	7.97803e-05
TM7SF3	15.2238	13.4199	14.4144	12.707	10.5288	11.6209	17.664	14.0427
SLC27A5	18.8786	19.1895	18.2059	0.469576	0.36454	0.382617	5.96278	5.54719
CPZ	0.0344429	0	0	1.34309	1.78098	2.23867	17.6231	17.5856
DNAJC25	22.1526	19.5979	21.7987	23.4831	25.9569	22.8019	5.76405	5.59
C1orf198	18.8948	19.5233	19.0212	23.0563	27.6326	27.388	16.8754	21.3817
KLF14	0	0.0719195	0.0599561	0	0	0.145671	0	0
GLRA3	0	0	0	0.0168373	0	0	0.0640024	0.0192654
MED13L	6.65544	6.19315	6.15031	6.96383	7.39277	6.24859	3.9455	3.5337
SNORA51	0	0	0	0	0	0	0	0
LOC102524628	0	0	0	0	0	0	1.3095	1.32339
MBTPS1	18.5727	19.2813	18.2402	22.1003	24.7131	23.128	20.0303	17.7066
MEIS3	0	0	0.0342442	0.957487	1.38983	1.2945	33.8741	21.341
SLC2A2	31.8501	27.7374	32.0943	7.62533	7.25835	4.38588	0	0
MTRNR2L8	0.215845	0.0503932	0.0442896	0.150019	0.169437	0.037172	0	0
THAP7	19.748	24.1161	18.9633	9.37001	7.53308	8.05213	20.0208	20.8307
LCE1D	0	0	0	0	0	0	0	0
SYT7	12.3365	12.2918	10.9314	8.21906	8.16926	7.55329	2.64051	1.74504
GSDMD	42.1133	45.3759	44.8436	0.962083	0.588268	0.735784	27.8191	27.1251
ZBTB26	3.41702	2.78853	2.74763	1.02473	1.03616	1.07158	3.37529	3.61801
USP17L17	0	0	0	0	0	0	0	0
KCNAB1-AS1	0	0	0	0	0	0	0	0
MLIP	0.0903528	0.317849	0.154637	3.72735	3.11803	4.2789	0	0
SEC31B	0.388322	0.632337	0.238972	0.324339	0.29002	0.306716	1.02087	0.719738
CTCFL	0	0	0	0	0	0	0.253341	0
UBE2U	0	0	0	0	0	0	0	0
C1QTNF9B	0	0	1.76095e-14	0	0.0367295	8.11837e-08	0.0775973	7.59428e-22
OR2S2	0	0	0	0	0	0	0	0
GYG2	5.4721	4.72393	5.32428	31.8477	31.1983	30.5111	56.3738	52.3382
THBS3	1.1295	1.406	0.851335	3.62912	4.87085	5.00246	0.192967	0.672145
LOC101928571	0	0	0	0	9.4231e-08	0	1.10119e-10	0
RABL6	8.53621	7.94827	8.06434	17.8814	19.0358	19.364	115.196	111.8
C21orf119	4.22585	3.92071	3.71705	0.415334	0	0.307727	0.930975	0.953251
DNAJB8	0	0	0	0	0	0	0	0
NM_001291960	2.15618e-07	0	0	9.64163e-06	1.78921e-05	1.13272e-05	0.00129041	4.7945e-05
NFIL3	36.24	38.323	36.2541	21.439	18.8997	20.0372	9.75587	10.426
ADAMTS7	0.0400955	0.0449627	0	1.37445	1.74878	1.53812	23.7091	20.8827
RWDD3	8.03525	6.61552	8.21317	7.91297	8.25848	9.28423	13.1423	11.8205
GTF2H2B	2.38041	2.20188	2.54225	0.207945	0.377791	0.421257	1.9791	1.89917
ZFAND1	20.1035	17.3404	19.6976	10.9297	12.6772	11.629	9.92405	9.42013
QKI	15.7561	13.7247	15.4746	12.068	14.1129	12.8734	15.2486	14.4988
ENTPD1	1.10722	0.93175	1.01462	0.500405	0.71165	0.637449	3.20191	2.85172
MBOAT2	0.019969	0.023098	0.100898	1.43032	1.9502	1.93206	6.822	4.89642
GOLGA8EP	0.0118938	0	0	0.0105762	0	0	0	0
OR4A5	0	0	0	0	0	0	0	0
DOCK5	8.68155	7.92119	8.1255	3.08434	2.69508	1.92477	1.08776	0.677475
P2RX4	22.3981	24.3684	24.7505	33.6015	37.2524	40.6164	3.82041	3.39035
PAX7	0	0	0	0	0.00914535	0.00777501	0.0983229	0.0128109
NCOR2	8.78613	8.01502	7.91139	3.79624	3.83295	2.90483	29.6857	23.0376
RAB40AL	0	0	0	0	0	0	0	0.209
WFDC11	0	0	0	0	0	0	0	0
LYPLA2	48.7305	48.8084	54.0868	63.7362	62.0456	63.9576	148.29	119.24
CARD6	9.6767	9.39354	10.1849	0.256426	0.352685	0.293557	0.0660211	0.190486
DKFZP434H168	0	0	0	0	0	0	0	0
CSDC2	0.595308	1.01056	0.854149	0.246983	0.307422	0.374974	1.38183	0.269728
CRCT1	0	0	0	0	0.19987	0	0	0
COL8A2	0.0154781	0.0173926	0.0295684	0.156568	0.150466	0.204477	1.827	0.641134
FGF13	0.536908	0.669942	0.764272	9.0464	10.4397	12.1425	23.5023	11.1735
LINC00888	4.32536	2.85542	3.22777	17.8423	18.9434	19.7084	10.616	11.5636
RXRA	44.3228	45.5656	45.1183	32.1178	30.9632	26.4584	12.8932	12.5064
WFDC2	0.23923	0	0.681938	2.64536	4.84115	6.05061	77.3076	86.4683
MTHFS	18.1171	19.5297	18.1064	23.1854	19.4637	24.2483	5.51918	7.36603
LOC101927709	0	0	0	0	0	0	0	0
DCBLD2	5.74867	5.35246	5.89275	8.54657	11.256	8.70343	14.8602	14.4397
BMS1P6	0.779249	1.04605	0.59318	0.0397613	0.0613789	0.0937546	0.0794771	0.0235253
OR6K2	0	0	0	0	0	0	0	0
ZNF544	3.1253	4.07481	3.31907	2.95196	2.20662	2.54211	15.0062	16.5013
CRYGS	0.803668	0.813369	0.509255	0.382857	0.220491	0.295157	0.0825288	0.292269
VSTM2L	0.0765195	0.0858097	0.143561	2.14852	2.03392	1.84138	1.82024	1.07006
RBMY1B	0	0	0	0	0	0	0	0
CCDC101	15.9045	15.1511	16.8733	4.64594	4.43888	6.02849	14.39	17.9387
BDP1	5.69942	5.21413	6.04184	2.51177	2.727	2.07631	3.74199	4.23773
CXCR5	0	0.0253381	0.0437506	0.0407684	0.0235005	0	0	0
TYW5	4.2502	5.10202	4.72616	3.26967	3.73137	3.71377	2.80574	3.25667
PDE11A	0.132455	0.300879	0.393246	0.983447	0.438826	0.221804	0.019046	0.0210354
CFC1	0	0	0	2.08278e-06	0.171289	0.774842	0.0823324	0
DCTN1	20.8257	19.2723	19.3214	17.5928	17.6659	17.0513	65.6113	69.0257
LPCAT2	0.0415595	0.0647854	0.127206	1.33379	2.47018	1.67457	1.13695	0.936268
LOC100268168	3.01052	2.82713	3.77974	0.30152	0.130752	0.0753351	0.495593	0.100177
SLMO1	0	0.0596847	0	1.27899	2.31065	1.76408	6.09848	9.44249
PI4K2B	27.6499	19.7566	30.8295	25.5873	29.1245	23.4059	6.54596	5.61509
LSG1	23.9294	24.9171	24.4093	5.37384	5.35544	5.1553	27.9507	31.4864
OR12D3	0	0	0	0	0	0	0	0
TNNT1	0	0	0	0.165639	0	0.247112	62.3301	54.5751
ENDOU	0	0.061603	0	0	0	0.0261745	0	0
RARRES3	25.406	33.1052	25.6363	0.846112	1.41317	1.421	0.551405	0.984085
C19orf57	0.18676	0.132102	0.135199	0.347787	0.257975	0.365082	0.942425	1.29305
OR8K5	0	0	0	0	0	0	0	0
BLOC1S4	11.3646	9.02402	9.43143	7.17515	6.78213	6.76357	28.4241	31.9316
CPQ	16.2491	16.3737	18.0696	36.286	34.004	39.1896	0.597269	0.548193
FLJ23867	0.351726	0.399004	0.341263	4.27107	5.31987	5.22407	1.50011	0.498819
LOC101927620	0	0	0	0.0761362	0	0	0	0
ECHDC2	45.5892	43.9913	41.9007	36.4074	29.3795	36.2127	2.80774	4.59525
PRSS42	0	0	0	0	0	0	0	0
LOC101929153	0	0	0	0	0	0	0	0
TMEM230	87.4835	91.368	86.1185	100.159	92.027	106.622	50.3899	56.5395
FNIP2	17.0664	15.549	16.5476	6.26101	7.96038	6.63492	2.33968	2.39734
GALT	11.6762	12.3126	12.1403	74.3964	53.7578	67.3147	12.6438	7.85597
GM140	0	0	0	0	0	0	0	0
ACVR2B-AS1	0.263282	0.456195	0.44673	0.0698607	0.0538307	0.115236	0.738887	0.882567
KRTAP2-2	0	0	0	0	0	0	0	0
TDRKH	2.37649	2.68599	2.28471	2.62205	2.73907	2.5575	11.5132	8.28023
PPP1R14B	83.4583	67.9575	65.3211	34.7749	35.2426	34.3729	592.262	646
OR4A47	0	0	0	0	0	0	0	0
DHRS1	9.25328	12.0598	9.57043	24.1717	23.6566	25.5437	6.06206	6.40839
SPATC1	0	0	0	0	0	0	0	0
RNF122	0.493102	0.70215	0.677361	2.09163	2.7102	2.59167	2.10371	2.16238
USP17L13	0	0	0	0	0	0	0	0
BPY2	0	0	0	0	0	0	0	0
LOC101927460	0	0	0	0	0	0	0	0
VSTM2A	0	0	0	0.055613	0.0641384	0	0.204011	0
CHSY3	0.0384305	0.176792	0.133637	2.19118	2.57841	2.17408	0.705519	0.766466
CLEC18A	0	0.0350947	0	0.027816	0.0970529	0.0557599	0.462106	0.104183
FAM84B	6.96682	7.49551	6.58576	8.3481	10.1257	8.77821	19.3709	17.1435
LOC100127888	0	0	0	0	0	0	1.50172e-10	0
TSEN34	9.37525	10.353	9.45084	26.4482	28.2946	29.086	8.93825	11.8794
LOC101927079	0	0	0	0	0	0	0	0
GTF2IRD2	0.299769	0.586123	0.690724	0.5388	0.307709	1.09257	2.74841	4.8245
C17orf50	0	0	0	0.165522	0	0	0	0
TMEM141	30.5333	31.9369	32.4601	261.076	260.657	298.951	14.2526	15.0486
RPAIN	9.19646	8.63292	9.26906	10.1225	10.378	11.9441	30.1063	33.7524
P2RY1	0.0828436	0.031576	0.0544253	1.36392	2.01144	1.29554	17.6452	6.05338
POM121L12	0	0	0	0	0	0	0	0
SNORD121B	0	0	0	0	0	0	0	0
RGS5	0.745831	0.505567	0.588754	2.33413	2.75826	2.85407	5.31694	5.71097
ACTR10	33.0692	34.6747	34.9593	22.5483	27.8402	25.3219	12.0561	13.5769
GEMIN8	5.17767	5.06577	5.46412	3.59595	3.55802	3.83589	5.27739	4.4044
HSPB2-C11orf52	1.69043e-06	0.145141	0.601625	0.364404	0.42366	0.971532	1.07023e-05	2.10679e-05
PHLDB3	4.39404	5.10633	4.81196	4.4585	4.54733	4.70793	4.28691	3.68791
SLC35F1	0	0	0	0.174388	0.230424	0.288588	1.99494	2.08265
SNORA2B	0	0	0	0	0	0	0	0
CCDC104	8.72214	8.86269	10.0833	5.90215	8.28318	9.37564	15.14	19.4133
SSPN	0.291639	0.452743	0.360371	0.0669145	0.247615	0.108389	0.281595	0.256661
PLEKHA6	6.30212	6.84456	6.09583	4.73357	5.39079	4.79337	2.27434	1.43862
LZTS3	2.33163	2.04016	2.6754	19.5703	23.5306	21.76	18.7704	19.8002
CT55	0	0	0	0	0	0	0.105239	0
STAR	0	0.0896983	0.077528	2.28543	2.31016	2.10994	1.13359	1.49486
RNF183	0	0	0.0713737	0.688499	1.00253	0.617051	0	0
POLR1E	19.9911	21.8085	19.4574	2.90619	2.65617	4.09623	19.9089	20.9013
ITGA1	11.8141	9.75467	11.5967	15.3492	16.9028	13.8016	1.36949	0.808079
GPC6-AS2	0	0	0	0	0	0	0	0
ADAMTS18	0	0	0	0.641242	0.915258	1.21567	0.0186265	0.0214311
APOBEC3B	9.62002	11.1305	9.94487	5.00668	4.97993	6.04091	11.8419	17.5434
TRIM49C	0	0	0	0	0	0	0	0
RPN1	125.983	132.682	126.341	203.505	194.238	204.076	152.768	160.369
PDPN	0	0.0315294	0.0273809	4.60715	10.0343	7.65018	47.1262	47.5782
B4GALT7	16.8449	18.6748	16.4978	11.9307	11.3905	10.2891	19.1425	18.4896
ZC3HC1	12.7504	13.7205	13.2046	4.03802	4.38767	4.76169	37.3001	36.6795
ATP5C1	139.7	140.314	139.418	138.762	151.235	176.19	207.726	216.8
NM_001291983	2.19443e-23	1.60897e-25	6.55199e-22	1.98709e-33	4.90671e-19	6.18894e-26	1.22414e-36	1.91549e-80
RNF44	10.8664	11.7343	10.3918	7.29108	9.00571	7.7138	44.5245	42.7238
NM_001291904	0	0	0	0.0460258	0.0534994	0.0462129	0	3.62341e-07
TTR	411.721	416.79	414.66	20554.7	18085.9	19262.4	0	0
RAD23A	75.268	80.7261	76.0639	36.9448	39.4095	39.6185	47.3455	42.9577
OR52H1	0	0	0	0	0	0	0	0
TAS2R39	0	0	0.0965882	0	0	0	0	0
SLC2A13	2.04799	1.46031	1.61167	3.47433	4.65987	3.36415	1.60655	1.64011
OR7A10	0	0	0	0	0	0	0	0
NIT1	23.4616	25.5492	25.5044	33.5827	29.9481	29.9254	21.2601	23.2867
WDHD1	1.10196	1.31309	0.942407	1.13654	1.32574	1.26895	14.3008	11.7684
C21orf54	0	0	0	0	0	0	0	0
RAB11FIP1	10.2585	10.2342	9.77309	37.3648	43.9778	38.1973	12.5526	10.4359
LOC101928767	0	0	0.55299	0	0	0	0.232422	0
RELT	2.83874	3.09074	3.29509	0.745865	1.03448	0.928775	3.34963	3.46513
METTL9	9.55501	8.66965	8.9306	32.3977	34.1403	30.9866	38.8115	39.5308
ARMC1	23.1997	21.5629	24.9616	15.0979	16.2488	15.1028	25.9575	24.77
FUT5	0	0	0	0.0983388	0.075603	0.031852	0	0
FHL1	2.19547	2.09178	2.32199	13.684	19.0796	20.422	30.4202	28.015
TNFAIP3	108.322	120.608	109.061	4.66006	4.24955	4.2949	0.815272	0.960584
POLR2B	37.2651	38.8671	35.0773	29.7331	31.3499	31.5643	53.3833	47.8123
KCTD9	31.5584	26.1072	28.7553	16.9859	21.9671	22.4017	6.85127	6.53501
LOC101927967	0	0	0	0	0	0	0	0
LOC101926908	0	0	0	0	0	0	0	0
KCNV2	0	0.224021	0.076838	0.0339767	0	0	0.0528764	0.33023
ANKRD65	0.13597	0.0505393	0.0437699	0.119486	0	0	1.78558	1.3097
AGFG2	11.424	11.8914	11.9168	10.9395	6.53009	8.04766	1.01683	1.26642
LINC00479	0	0.0385042	0	2.41809	1.69428	2.82938	0.159514	0
UTS2B	0.208426	0.336368	0.160554	0.162486	0.107196	0.187784	0	0
SNORA11	0	0	0	0	0	0	0	0
FAM227A	0.0169531	0	0.0113946	0.0683325	0.0394405	0.0896188	0.455753	0.382178
ALPK1	1.26801	1.26753	1.38775	0.654675	1.09863	0.966894	0.0541945	0.0104022
CT47A7	0	0	0	0	0	0	0	0
RGS9	3.80832	4.28207	3.97729	0.231864	0.194905	0.27485	0.937399	0.518977
tracking_id	FPKM	FPKM	FPKM	FPKM	FPKM	FPKM	FPKM	FPKM
CDS1	0.298354	0.326752	0.18307	13.8305	15.9682	13.9058	8.92062	8.18479
GCG	0	0	0	0	0.0617546	0.218498	0	0
ITGA11	0	0	0	0.437307	0.941857	0.633418	0.0376192	0.139424
TRPM5	0	0	0	0	0	0.0166288	0	0.0410206
PZP	0.779201	0.729939	0.716277	0.0216919	0.0125202	0.0217049	0.0193349	0.0112994
ZNF132	1.14398	0.916903	1.10499	0.195992	0.166352	0.0727115	0.675334	0.226774
LINC00358	0	0	0	0	0	0	0	0
ACPT	0	0	0	0	0	0	0	0
LOC101927865	0	0.206914	0.364605	0	0	0	0	0
COL21A1	0	0	0	1.35698	1.35127	0.960864	1.2743	1.51746
RSPH3	1.34081	1.71661	1.16055	2.55192	3.00133	2.26498	0.604521	0.34038
HOXB9	0.0230983	0	0	0.15865	0.182332	0.211578	0	0
TIMD4	0.0336052	0.249988	0.13733	0.506995	0.802755	0.626088	0	0
RNU6-33P	0	0	0	0	0	0	0	0
SGMS2	16.6216	16.11	17.0428	7.62156	9.61272	7.7642	0.123286	0.0757593
DEFA8P	0	0	0	0	0	0	0	0
STS	3.54056	3.51559	3.77302	5.23346	6.18536	5.40396	1.01651	1.49444
DYSF	6.8801	6.79386	6.91083	5.09148	4.50387	3.36872	3.91831	2.30618
MAD1L1	4.85658	4.17983	4.57347	9.74482	10.442	11.2335	23.3853	31.4678
ZNF826P	0	0	0	0.962125	0.909327	2.17959	0.851276	0
SLC35A5	9.06118	8.76618	8.25826	29.7787	30.8667	30.7574	8.37186	9.42528
RPS28	716.47	828.838	787.389	219.694	161.811	179.527	395.14	525.738
HCAR3	0.83847	0.774929	0.935673	2.88652	2.5832	2.51885	0	0
NM_001291989	3.02673	1.94783	3.79998	1.11285	0.847225	2.53014	2.8487	3.75986
MED15	36.3018	37.0926	34.2037	16.4996	16.0513	14.4944	28.8401	28.5152
ANXA2P3	0	0.0527283	0	0	0	0	0	0
SLC25A6	0	0	0	0	0	0	0	0
SH3BP5-AS1	3.59929	3.19627	3.75066	0.207549	0.302348	0.51355	0.428026	0.610645
IL18BP	4.67196	5.72305	4.46375	1.92382	1.10127	1.3683	2.43732	2.64612
ENPP1	15.7998	15.8214	15.1225	5.55381	4.49546	3.64404	5.47604	4.15866
CCDC12	18.6215	21.0236	21.2234	11.3164	13.9638	19.5588	82.0713	82.7185
TARM1	0	0	0	0	0	0	0	0
GMPS	24.9969	26.1725	26.696	11.4808	12.1189	12.6686	83.586	72.4913
ZNF343	6.89014	5.81424	6.0395	1.05259	1.2155	1.29608	1.75348	1.82286
NUPL1	15.8977	16.019	17.3093	12.1483	12.9829	10.0239	28.1534	23.8866
C11orf63	0	0	0	0.975707	0.966922	1.12671	0.620956	0.220259
MLF1	0.653317	0.605008	0.526723	1.26669	1.6967	1.45219	11.3626	7.42993
ADRB3	0	0	0	0.0313671	0	0.0306819	0.131269	0
STOML2	89.6431	90.2544	83.5654	37.2942	38.2697	41.1576	133.909	154.116
EIF3J-AS1	4.19115	3.2991	3.59225	2.32802	2.67371	3.53128	7.14169	5.42808
CHKB-AS1	1.5769	1.13956	0.20222	0	0.405822	0.402896	2.57338	3.86651
OPLAH	5.33035	4.46687	4.87674	3.96161	2.92019	2.52831	13.053	14.2009
TEKT3	0	0	0	0	0	0	0.86586	0.351002
SUB1	49.9724	43.1032	50.4385	34.0141	35.8982	38.6191	39.5627	40.8865
FBN1	0	0.0126231	0.0217988	17.3062	18.3352	16.5402	0.835229	0.787468
INSM2	0.0329673	0.184698	0	0.02497	0	0	0	0
GP2	0	0	0	4.52706	3.49532	4.04171	0	0
TRUB1	9.54728	7.68885	9.59459	5.28041	6.26203	5.78853	10.197	11.2552
SLC25A10	46.0855	54.2913	46.8549	17.4429	14.8608	12.5414	37.0145	35.8465
STAG3	0.117742	0.141967	0.228858	0.167963	0.171686	0.0987149	1.17453	0.369332
UBQLN2	32.8788	33.6682	35.0087	16.1478	17.4653	13.6043	18.5318	19.7676
CISD2	6.40739	5.0729	6.34885	15.0374	15.0892	16.2803	6.58961	7.63948
RAB6C-AS1	0	0	0	0	0	0	0.0768993	0
CSPG4P8	0	0	0.0086474	0	0.00913676	0	1.98323e-306	0.0254719
LINC00528	1.23007	1.63993	1.28125	0	0	0	0.0338112	0
GET4	42.6031	40.3187	40.1118	32.6846	28.8323	30.8659	99.4256	107.887
PYGB	17.4496	20.143	18.946	60.4715	64.91	54.9046	31.5377	32.9938
GNL3L	4.23538	4.32035	4.03261	1.06181	1.06297	0.51727	5.16764	4.86848
ATG4D	6.83402	7.03989	6.755	5.47382	6.40055	5.79419	31.3973	33.6592
PPP1R12C	13.1875	13.6139	13.0351	13.8855	13.5263	14.6595	44.8472	42.8591
VSIG1	0.0192098	0.0669759	0	1.28927	3.03564	3.20215	0.219371	0.115298
EPO	1.10885	1.09924	0.985341	3.58151	1.55454	3.32038	0.419791	0.260789
LOC101927273	0	0	0	0	0	0	0	0
TSACC	0.458588	0.370163	0.223646	0.318608	0	0.109705	0.61352	1.54075
RGS19	2.0531	3.45813	2.84284	4.42021	4.3345	4.35007	14.9892	14.7015
RPL23AP64	0.160472	0.900916	0.318361	0	0.181112	0.162864	0.383318	0.234735
PRDX3	107.218	108.11	114.707	243.069	226.262	227.191	258.03	263.04
RNF26	15.3547	16.0096	16.8572	14.3177	13.8581	12.3859	58.3558	54.5902
CYB561A3	20.2654	18.8209	19.9014	10.0592	10.1708	9.31861	13.6409	14.202
GPC6-AS1	0	0	0	0	0	0.138622	0	0
SSR3	80.424	80.8408	81.2035	80.3591	72.0447	67.0856	39.4893	34.5957
C17orf64	0.0850024	0	0	0	0	0	0	0
CBFB	17.7653	16.1383	17.6275	16.5755	17.7381	15.9911	12.7975	14.2318
C9orf139	0	0	0	0	0	0	0	0
SNORD31	0	0	0	0	0	0	0	0
SMC6	11.8719	11.485	12.9464	1.85199	2.25441	2.39087	19.064	16.4385
HSF5	0.0171845	0	0	0.0291586	0.0168465	0	0	0
FAM19A1	0	0.13754	0	0	0.124536	0	0.0192574	0.0204865
LOC100240735	0	0	0	0	0	0	0	0
LINC00582	0	0	0.19017	0	0	0	0	0
E2F4	33.5943	36.4218	33.8843	15.1903	15.4768	16.489	74.676	76.456
NEO1	2.99601	3.07476	3.17766	4.69148	5.47993	5.43512	7.58253	8.12052
DDX3Y	35.4093	36.6211	35.2342	0	0	0	0	0
CDH10	0	0	0	1.88756	1.47208	1.59411	0.0807405	0.0790991
SPATA45	0	0	0	0.274801	0.616975	0.57664	0.438359	1.84584
FAM104A	23.2567	22.4363	21.095	6.97893	7.40304	7.6501	15.9431	15.9987
MLLT4-AS1	0.778457	0.232514	0.495181	1.07553	1.26022	0.64309	3.95407	2.19065
CDH23	0.056448	0.0649142	0.121387	0.209671	0.132834	0.21787	2.34396	2.4669
ERCC-00084_gene	0	0	0	0	0	0	0	0
UCN	0.241967	0.52601	0.43904	0.368248	0	0.197012	0.985707	0.396968
BCAS2	47.1361	43.9791	44.7095	21.8574	26.0814	27.8172	51.605	70.9423
CRSP8P	0	0	0	0	0	0	0.0465747	0
NIM1K	0.155758	0.225616	0.163946	0.0357646	0.0261914	0.0461257	0	0
SORT1	7.91916	7.23565	6.55234	16.3526	18.9588	16.074	9.78986	7.6064
BMP7	0	0	0	0.530805	1.0356	1.01919	4.33886	3.15274
BSG	189.822	197.268	196.237	412.346	384.35	379.43	764.697	844.666
SPICE1	2.0159	1.61545	1.84583	0.996402	1.53392	1.27368	2.58849	2.58606
RUFY1	8.74646	8.10029	8.70692	9.33609	9.56191	10.8648	17.743	17.7707
LOC101927482	0	0	0	1.9844	2.86053	2.29137	0	0
CERS6-AS1	5.73084e-14	0.0502556	0.0783297	0.881706	2.32037	2.6148	2.23524	3.2523
FANCD2OS	0	0	0	0	0	0	0	0
SH3D19	23.7968	21.4872	23.1749	17.4429	18.9975	17.2032	13.1255	13.1284
LINC00307	0	0	0	0	0	0	0	0
POLR1D	101.069	106.336	102.428	56.2394	62.098	73.7038	202.711	213.114
HLA-DMA	2.73628	2.95176	2.45775	1.78842	1.41936	1.1472	4.19696	6.80041
LINC-PINT	1.60344	2.03391	1.22049	0.170097	0.436101	0.46185	0.682992	0.844138
NOXRED1	0.345378	0.267191	0.11641	0.140682	0.163173	0.0345021	0	0.0749688
ABCA17P	0	0.0209659	0	0	0	0	0	0
NPC1L1	51.4788	52.5264	49.3443	25.2341	17.379	14.5544	0.0633387	0.0965435
SP6	0.0593475	0.0891147	0.0377784	0.307739	0.24273	0.224318	0.23719	0.391166
SNORA36B	0	0	0	0	0	0	0	0
ZNF547	0.129182	0.274529	0.174605	0.475095	0.370541	0.619437	0.526777	0.448794
LOC100996671	0	0	0	0	0	0	0	0
CD300LD	0	0	0	0	0	0	0	0
DLK2	0.647098	0.784308	0.449119	0.842954	0.83885	1.40691	0.267353	0.165615
RND1	50.3359	50.132	49.6995	19.3558	17.5312	17.7374	7.91294	11.1855
RSU1	18.9446	18.7589	19.6924	16.4207	15.8346	14.6108	26.8127	23.7047
TRMT11	14.6451	13.3282	13.2003	8.19688	7.65076	7.58604	16.254	17.0765
TMEM251	16.4254	16.3585	16.8357	8.60724	11.5199	10.0278	28.9968	31.3533
GALNT4	5.14579	5.33373	6.06394	2.53298	2.74227	2.59419	1.21356	1.17053
SIT1	0	0	0	0	0	0	6.62777	3.08577
ERCC-00024_gene	0	0	0	0	0	0	0	0
FBXO44	5.31315	6.56133	5.28616	5.13977	4.71415	5.25529	10.1714	6.76608
HP09025	0.012174	0.0140676	0	0	0	0	0.0395768	0.0470132
SNORA41	0	0	0	0	0	0	0	0
SLC51B	4.44118	5.31539	4.41604	8.56675	13.7729	19.38	0	0
PRSS53	1.46851	1.56163	1.29049	0.561703	0.419748	0.223999	1.82378	0.904303
SNORA28	0	0	0	0	0	0	0	0
SNX5	38.175	38.6571	37.6601	45.0597	47.8763	50.9831	88.4854	83.2764
ZSCAN9	4.21067	4.53965	3.67307	1.08487	1.31675	1.42173	6.82629	8.1854
LOC644961	0.647938	0.45865	0.572589	0.19153	0.0735123	0.0859362	0.224081	0.366872
KRT25	0	0	0	0	0	0	0	0
ERCC-00078_gene	0	0	0	0	0	0	0	0
DERL1	62.9487	68.0673	65.922	34.1798	34.1516	32.993	23.2274	22.258
ID3	5.49614	6.05486	6.8278	43.8995	49.5714	56.3891	122.574	73.6139
FAM207A	20.7746	23.1987	25.3263	7.86942	5.63515	9.5915	38.7832	51.7652
CHAMP1	9.61705	8.45278	9.64897	6.45857	7.35579	5.49755	15.2485	15.7037
PCDHGA6	0.0294771	0.0667604	0.0574863	0.0242598	1.06228e-196	2.2809e-125	0.327211	0.0455685
NFATC1	0.294507	0.458457	0.542926	0.431708	0.511895	0.570505	3.09244	2.18672
FURIN	81.1104	82.7463	81.8748	51.2721	46.0494	41.802	13.6583	11.0532
SNORD115-47	0	0	0	0	0	0	0	0
KAT8	10.9676	13.037	11.2353	7.03665	7.77269	8.11263	28.3729	27.5949
PENK	0	0	0	0.214152	0.604757	0.88364	0.958939	1.69896
UBR1	5.5265	5.32055	5.61115	3.50279	4.02475	3.43438	3.96592	3.61981
OR2T4	0	0	0	0	0	0	0	0
C14orf79	1.36782	0.913883	1.17379	0.819174	1.16636	1.03253	0.541655	1.44416
NODAL	0.0665109	0.188447	0	0	0	0.0304016	2.79444	1.27966
ZDHHC9	43.1865	43.6763	44.0127	41.9116	40.9485	41.1608	11.7722	10.8434
SPRYD3	25.7488	27.2804	26.013	9.38139	9.22296	9.87364	4.28717	4.35453
SMEK1	26.5475	25.1985	27.3208	12.4907	14.0266	12.8901	38.1641	38.7134
REXO2	31.4408	31.7329	34.1246	56.5748	69.2523	80.1776	103.503	93.1981
LOC102467226	0	0	0	0	0	0	0	0
HAO2-IT1	0	0	0	0	0	0	0	0
C20orf141	0	0	0	0	0	0	0	0
SNRNP27	31.7698	27.5112	32.9206	24.3994	24.7433	25.5508	21.3579	21.4727
LRRC39	0.365746	0.412121	0.34831	0.0983618	0.0707793	0.154527	0.302898	0.81145
CLSTN3	14.1752	12.813	13.4655	21.9808	21.8708	20.1671	8.77846	8.38791
HILPDA	3.94989	3.76966	3.00437	13.9735	15.3549	15.409	31.0157	30.1015
EPHB6	0.454184	0.954926	0.952849	2.18922	2.39015	2.42191	9.62174	6.68882
LOC101929241	0	0	0	0	0	0	0	0
LRRC10B	0	0	0.115445	0.126342	0.109616	0	0.989825	0.421596
ALB	7706.37	8013.57	7745.91	7016.9	4401.61	4304.88	0	0.102197
HERC2P7	0.391787	0.38163	0.992546	0.718933	0.834507	0.840767	0.752489	0.390528
LOC652276	1.51364	1.78653	1.33545	1.02358	1.19791	0.648436	1.5267	0.878265
ORC2	8.87677	8.81661	9.16762	4.95085	5.04564	5.31302	16.1795	16.4936
STXBP2	16.8918	18.9347	18.1186	42.3719	38.9143	40.4121	40.4048	34.6125
MARCKSL1	25.2728	26.9971	24.0685	88.3858	113.892	123.92	769.471	825.534
MMP25	0.103738	0.466612	0.432327	0.376346	0.318612	0.214683	13.5764	13.3177
IST1	34.5855	38.0603	35.9045	26.6437	29.6055	32.0538	35.3925	37.8705
CHD1	11.0556	11.8668	11.7433	4.20124	4.94752	4.84779	12.625	13.8923
C11orf45	0.0211739	0	0.0202091	0.406748	0.294005	0.329988	0.163969	0.273924
SLC25A27	1.44377	1.4716	1.16766	0.886088	0.538211	0.891842	2.10419	1.45672
RPL35	964.893	1052.03	998.54	552.845	603.283	775.003	1215.76	1547.5
LOC100287834	0	0	0	0	0	0	0	0
UTF1	0	0	0	0	0	0	12.1617	6.24417
CDC25C	0.0522654	0	0.030267	0.629942	1.16113	1.21288	9.91906	9.58485
ATP1B2	0.0587989	0.0453305	0.078031	0.315026	0.584684	0.465507	8.90298	6.62556
DNAJC8	63.6583	61.8777	62.3483	31.7644	32.2298	39.956	114.349	125.804
ADSS	24.8329	25.8266	23.3225	19.0248	18.889	19.8307	45.9692	48.0917
DKK1	0.0936999	0.269315	0.046755	9.16404	14.351	9.72256	0.0234829	0.130823
JAZF1	11.8331	11.3787	11.0272	1.36225	1.67226	1.50719	5.65589	4.3581
CA5B	0.412845	0.284715	0.257567	0.798826	0.919482	0.771267	0.912008	0.746141
ERCC-00054_gene	0	0	0	0	0	0	0	0
TMEM11	31.1434	30.378	32.3517	20.1406	21.4689	21.4071	28.3922	37.2655
TMEM229B	0.110603	0.188416	0.0890851	1.95344	2.26308	2.21962	0.441633	0.0349367
SDC2	58.2266	57.8146	59.8211	117.264	130.541	128.647	28.4199	20.8743
CEBPA-AS1	8.09499	9.69133	8.54414	1.32994	1.68021	2.1963	1.78901	2.30369
SNHG20	5.47134	5.71902	5.2305	0.494282	0.798655	0.768632	4.69605	4.02413
SLX1A	0	0	0	8.5728e-07	0	0	9.27763e-09	0
HRH1	0.014979	0.0346159	0.0299747	0.0794744	0.122627	0.0674631	0.0733784	0
LOC494127	0	0	0	0	0	0	0	0
SNORD72	0	0	0	0	0	0	0	0
FIRRE	0	0	0	0	0.143244	0.170924	4.2051	6.20349
RNASET2	8.26808	8.43289	7.22588	25.3348	26.3392	29.4448	18.5522	13.3659
ZNF146	33.8256	30.4274	35.3371	10.1176	10.8936	11.6509	54.5263	55.2549
KIAA1551	6.69689	7.11016	7.12215	6.97115	8.79395	8.36798	20.3332	16.9578
GIGYF2	11.2293	10.2628	10.777	8.76155	8.14816	6.75482	13.6912	12.2655
SRY	0	0	0	0	0	0	0	0
MMP14	3.35556	2.90083	3.40849	59.316	67.0974	59.9613	17.1857	15.2839
LOC284023	0.27788	0.315991	0.473571	0.508345	0.75409	0.463609	0.475084	0.489476
UCP1	0	0	0	0	0	0	0.928065	0
UBE2E2	21.4697	19.3473	22.8751	34.461	37.1388	40.3795	20.2068	19.0528
GPR34	0.17056	0.054104	0.0936425	0.115628	0	0.119099	0.0740478	0
FAS-AS1	0.212127	0.12368	0.216071	0	0	0	0	0.0303365
KCNE4	0	0	0	0.222866	0.517389	0.532579	0	0.0259983
LOC101927282	0	0	0	0	0	0	0	0
MYEF2	0	0	0.029765	3.38664	4.5147	4.25711	15.5825	10.6621
RPGRIP1L	0.459634	0.527268	0.50826	0.416202	0.398482	0.501205	2.06641	1.73905
PKN2	13.8654	11.8376	14.1763	10.535	10.9174	9.70712	7.20434	7.30301
SLC31A1	31.4977	32.2824	31.3838	43.8548	35.0088	29.7517	21.8101	18.0448
FIZ1	4.82275	4.09729	4.83192	2.51655	2.06838	2.32454	7.73008	10.9847
STK39	2.69058	2.82653	3.28018	30.8145	37.3911	38.2322	14.2201	13.2641
QSOX1	17.0213	16.9763	17.4161	120.529	137.267	122.407	59.7228	53.684
MAGEB4	0	0	0	0	0	0	0	0.0848968
MCMBP	26.1701	24.0809	23.5863	9.31797	12.0004	12.4398	30.4026	31.911
C3orf49	0	0	0	0	0	0	0	0
LIPF	0	0	0	0	0	0	0	0
TSC22D1-AS1	0.030264	0.0345983	0	0.0249102	0.0282375	0.0521714	0.269255	0.345463
GINS3	2.53728	2.70327	2.47303	1.14976	1.50648	1.77055	11.9203	11.7539
FAM72D	0	0	0	0.00288751	0.422715	0.000675631	6.09925	5.51696
SLC39A12	0	0	0	0	0	0.0255833	0	0
MARCH2	10.9495	10.7181	10.2004	26.0849	28.6148	26.026	19.7728	15.0257
SPIB	0	0	0	0	0	0	4.14616	3.76317
C1orf216	5.03376	6.49297	5.87	2.01691	1.73116	1.72238	5.44047	4.06815
SNORD114-9	0	0	0	0	0	0	0	0
CYP2C19	15.0428	12.9546	13.3119	0.147395	0.127222	0.0756386	0	0
FYB	0.15246	0.0119746	0.0932047	0.0387319	0	0.0394085	0	0
MOB3C	4.55937	3.77069	4.41094	3.17026	2.33484	2.52747	2.72466	2.3783
CCNA1	0	0	0	0	0.108106	0.125554	2.07922	0.615908
CWH43	0	0	0	0	0	0	0	0
XPC	15.3554	15.5404	15.9709	8.80628	9.38598	9.67244	26.6552	15.8257
BDNF-AS	0.0536517	0.060742	0.0791491	0.795463	0.603319	0.555602	0.462802	0.159479
ZNF630	0.144447	0.202778	0.161419	0.612478	0.288535	0.581928	0.504882	0.502029
WFIKKN1	0.226236	0.185803	0.306904	0.625088	0.33552	0.475528	16.6625	13.2899
C2orf74	9.47482	9.13964	8.57443	6.0266	6.77418	6.92472	5.46837	5.59774
ANXA1	1.30752	2.08005	0.989705	82.8689	123.342	131.056	0.809158	0.733403
OR5AS1	0	0	0	0	0	0	0	0
TMEM88B	0	0	0	0.599457	0	1.34163	0	0
GNL3	100.052	99.538	95.8169	44.9134	42.6468	48.0053	146.292	161.422
C1QTNF6	2.662	2.16899	2.10224	20.6587	19.4463	20.8752	2.15525	2.3562
LY6G6C	0	0.36792	0	0	0	0	0	0.342499
ELF3	46.6279	45.7213	49.6315	12.9427	12.218	13.2464	1.93776	1.35951
A1BG-AS1	0.169053	7.52745e-205	0.181769	9.06307e-88	0.154336	0.080544	1.04633	0.962282
LINC00301	0	0	0	0	0	0	0	0
PNPLA5	0.524506	0.405835	0.21162	0.0259435	0	0	5.81251	8.67717
LOC283914	0	0	0	0	0	0	0	0
MIRLET7A3	0	0	0	0	0	0	0	0
TAF1B	3.76425	3.2693	3.67164	3.54475	4.68879	3.16438	14.4574	13.8302
SCRIB	13.2747	13.9175	13.5041	11.5341	12.0513	10.287	42.3654	36.3312
SCP2D1	0	0	0	0	0	0	0	0
RBM3	30.0015	30.3202	28.8523	17.2045	16.9722	20.4924	40.1195	52.1381
MBD2	14.8931	13.558	14.0945	7.81917	10.4123	11.0297	44.7605	39.3481
TSPAN33	8.49895	7.9893	8.28669	1.85428	1.6789	1.99054	24.2258	18.9169
B3GALT1	0	0	0	0.35516	0.380771	0.132158	2.029	1.79721
GSTP1	20.9288	26.7026	26.3514	642.115	687.184	748.993	917.981	1101.98
RIIAD1	0	0	0	0	0.87594	0	0	0
LOC100133286	0.224837	0.13517	0.326258	9.83209e-19	4.36362e-13	0.221425	0.125896	1.92124e-10
PNRC2	78.9642	72.2425	79.392	30.0798	33.1177	39.3526	58.3089	67.6486
UTP3	63.1828	60.5471	61.6315	9.56118	9.66218	11.589	44.904	40.9826
LINC00929	0	0	0	0	0	0	0	0
ILF3-AS1	10.6951	9.98788	10.1021	0.90665	1.09216	1.2849	22.9113	12.1942
CTSL3P	0	0	0	0	0	0	0	0
C20orf144	0	0	0	0.392613	0	0	0	0
MFSD6	3.5699	2.88188	3.27935	3.06986	3.32454	3.37984	1.33631	0.59989
SLA	0.301465	0.159224	0.214195	0.394731	0.453778	0.408632	0.842314	0.258652
SLC28A1	39.4284	44.2666	34.8519	0.265521	0.0377779	0.0786016	0	0
SAE1	22.6069	23.292	21.9315	41.4503	38.4463	41.2187	167.514	173.056
OXTR	0.210852	0.173136	0.316269	2.02001	2.05417	1.68194	1.63151	1.39102
OR4D11	0	0	0	0	0	0	0	0
BUD31	39.0728	41.7943	42.9657	40.9389	46.9233	49.2468	83.4851	91.0528
PRAC1	0	0	0	0	0	0	0	0
RALGAPA2	7.80553	8.2104	7.47542	5.56131	5.38622	4.78275	3.75376	2.70598
C5orf66-AS2	0	0	0	0	0	0	0	0
CLIC4	46.0217	41.6953	50.5605	75.7008	84.1079	70.5409	93.3352	112.014
HIST1H1E	1.97635	1.09229	1.58141	0.995356	0.859089	0.128527	0	0
IFNA4	0	0	0	0	0	0	0	0
CRADD	15.9001	16.7602	16.7723	14.4159	14.463	18.4985	8.31472	6.97221
LOC101054525	0	0	0	0	0	0	0	0
LOC100289656	0	0	0	0	0	0	0	0
EEF1B2	337.184	364.015	384.342	248.334	245.589	302.771	731.426	906.868
CYFIP2	1.71169	1.92269	1.76713	8.57794	9.76489	9.2813	21.1936	16.9442
MMRN2	0.0476735	0.0904285	0.0624129	0.883947	1.02581	0.638	0.568047	0.418496
TNFSF9	1.12516	0.950364	0.749179	0.233803	0.268935	0.135925	1.56641	1.32204
FAM101A	0	0	0	5.51474	9.66946	11.3	7.85069	8.41929
TANGO6	7.82628	7.77989	7.41273	2.26361	2.22552	1.97522	7.36825	4.6884
NXPH1	0	0	0	0.0198579	0.0231357	0.0809063	0.430192	0.156973
CDC26	32.385	31.5285	32.3818	21.0578	21.7129	24.4712	43.9345	40.1128
PAWR	29.4925	20.6933	27.108	15.5691	17.114	10.8575	72.5564	54.2057
EFEMP2	1.0544	0.564933	0.699033	11.8251	12.8031	15.3131	3.05913	2.72835
TTC25	0.194514	0.414207	0.14787	0.0720332	0.111255	0.126112	0.508638	0.968017
NOL8	7.77504	8.13819	8.01635	3.20615	2.98761	3.11338	9.1645	8.98791
PRR23D2	0	0	0	0	0	0	0	0
NR2C1	14.0012	15.2591	13.5818	4.34577	4.48199	3.98885	11.1923	8.85969
STK17B	0.548023	0.369684	0.599648	13.237	15.0036	11.4347	1.13335	1.38632
FRMD3	0.132261	0.0769656	0.0537269	0.289827	0.815641	0.498192	0.270136	0.247986
C11orf44	0	0	0	0	0	0	0	0
LANCL1	13.6088	13.7883	13.9079	9.61934	11.3495	10.5139	14.6903	13.6976
LOC100505716	0.248509	0	0.0626478	0.0271661	0.0313675	0	0	0
TBC1D24	3.85213	3.81363	3.3316	3.94179	3.10898	2.9339	3.38815	5.06884
SNORD5	0	0	0	0	0	0	0	0
ZMYM2	8.49172	8.03957	8.36813	5.17371	5.56585	5.35579	14.1171	14.259
CAD	8.62054	8.69123	8.90696	3.82241	3.4885	3.12635	45.2696	42.9138
CYP4X1	0.109834	0.127138	0.0273849	5.49628	5.74603	8.23043	2.25169	1.56585
AVPR2	0	0	0	0	0	0	0	0
MCHR1	0.216279	0.28203	0.331693	0.0264173	0.0612584	0.180682	3.22686	2.30073
PLEKHH1	1.39814	1.41811	1.33122	12.6851	12.0218	9.88116	6.23668	4.31084
CISH	4.72548	5.27491	4.7365	1.97673	1.50749	2.11117	2.4489	3.11394
LOC101926928	0	0	0	0	0	0	0	0
RBMXL1	5.99655	5.40914	5.89755	1.93721	2.10053	1.74318	10.5724	11.4785
AIFM2	32.0543	32.6154	31.9235	7.27091	6.65299	5.52801	4.09347	4.81705
CELF3	0.0385518	0.0293848	0.0378176	0.151093	0.184677	0.293163	0.189021	0.145359
RFK	48.1592	33.8784	48.5619	25.3986	24.9979	26.2135	7.47354	8.50601
CIZ1	12.8191	14.9956	13.2707	9.5913	9.91593	10.2341	39.6492	40.1975
GALNT5	0	0	0	2.94889	2.9857	2.27876	0	0.0394736
NM_001291956	0	0	0	0	4.89834e-18	2.47749e-27	8.73846e-14	0
FBXL4	8.81113	8.90306	9.29394	7.55624	9.50332	7.51781	3.77065	3.21551
ZNF449	2.54368	1.90977	2.33541	1.38541	1.4392	1.42713	1.93816	1.71044
ACOT2	73.4474	72.7821	77.1197	32.9624	27.6168	25.9365	5.98134	6.8991
ZNF496	4.28342	3.49738	3.65741	1.92914	2.03724	2.27052	32.73	27.1016
PPM1K	0.390211	0.434304	0.41544	1.89621	2.23099	1.23131	1.11115	0.818772
ACAT1	135.865	135.979	134.198	49.0542	43.2671	43.983	26.2368	23.4182
GLS2	2.32999	2.5861	2.94813	1.05851	1.21048	0.870303	11.0982	6.84727
C8B	78.4364	79.9285	80.4167	12.1725	7.56029	9.69407	0	0
CUX2	2.26019	2.14826	2.02622	0.035376	0.0808249	0.0475569	1.94589	1.10745
EID1	26.7421	24.1109	29.5688	56.7099	60.788	62.8261	102.866	92.8736
DNMBP	5.28513	5.13927	4.91628	4.51861	4.60608	4.10803	8.97421	8.90619
MYO3B	0	0	0	0.0164443	0	0	0.120408	0.0229722
KISS1R	0.0971092	0	0	0.394577	0.231162	0.188523	2.47249	0.897042
PPP1R13L	19.0221	18.5206	18.3249	6.5128	6.34135	4.93382	17.7682	13.098
PRDM1	0	0	0.012212	5.0846	5.57462	5.49699	0.0807728	0.0600175
YBX2	0.242415	0.317765	0.03822	0.255416	0.0727701	0.282994	7.29092	6.51688
CRY2	18.1757	18.2461	17.9129	11.7877	11.2924	11.7857	5.9446	4.56973
CENPVP2	0	0	0	0	0	0	0.653388	0.0870882
SAPCD2	0.0625427	0.0232039	0.0196224	0.859842	0.935783	0.690502	39.4643	39.555
ARID3C	0.205427	0.152333	0.451556	0.233886	0.0679684	0.236158	0.413595	0
PLA2G4D	0.0714733	0.0610155	0.017508	0.0486928	0.0376505	0.0159918	0.101487	0
SERTAD1	16.7251	18.3917	15.2309	12.0773	10.7972	11.5809	9.23326	15.1156
RHBDD1	10.1481	9.85691	9.55004	5.72175	4.87046	4.35718	3.53711	3.08107
FBXO28	18.3658	16.5091	15.9763	9.07851	8.48145	7.38611	7.06828	9.18007
CPNE6	0	0	0	0	0	0	0	0
GALNT13	0.0117441	0	0	4.49391	5.52746	4.67352	2.04712	2.74094
SLC22A14	0.0400145	0	0	0	0	0.0364824	0.0370491	0
FAM83F	0.296191	0.704619	0.798768	11.2755	11.5978	8.31081	14.0331	16.5399
CYP24A1	0	0.186135	0.0243366	0	0	0	0	0.0401994
RAB44	0	0	0	0	0	0	0.0406887	0
LCE2A	0	0	0	0	0	0	0	0
ERCC-00013_gene	0	0	0	0	0	0	0	0
GPC1	20.5922	21.0128	20.1872	20.4189	19.0181	17.3682	27.3503	24.1525
BAG6	42.4369	41.9116	38.5874	39.1805	38.0955	33.9484	99.3999	103.443
SSX8	0	0	0	0	0	0	0	0
MOSPD1	10.0684	9.34953	10.0908	39.0259	50.0476	53.2567	7.63265	7.1141
LOC100129534	0.490778	0.529455	0.241423	0.122023	0.16926	0.144306	0.452567	1.27415
SLC25A15	25.6117	25.6881	26.6284	12.8013	8.73182	6.16043	10.1636	8.84094
TBL3	24.2911	24.5539	24.8311	7.02733	7.45829	5.66499	64.9622	61.4258
SMCO3	1.12526	1.23701	1.09447	0.0587264	0.30589	0.239424	0	0.0266891
GAREML	0.0797068	0.0403531	0.0373819	1.18992	1.64978	1.14773	12.2612	11.48
SMIM11	12.7208	15.4718	15.9091	27.274	21.1071	29.1604	18.1313	19.4947
GCSH	41.6608	38.6219	41.0641	19.4457	14.5666	16.1657	41.2806	45.2255
LOC102060414	0.516014	0.585922	0.608113	0	0	0	0	0
WI2-2373I1.2	0	0	0	0	0	0	0	0
PAPSS2	20.3583	18.5902	19.239	132.908	125.037	110.394	13.4835	9.54149
TCF20	10.2809	10.7972	9.72085	4.29555	4.9607	4.58741	9.44286	9.25657
C4BPA	333.122	335.945	330.723	0.74268	0.736793	0.968179	0	0
GNG2	0	0.0416416	0.0537038	0.919728	1.9777	1.64706	6.68322	3.79492
CYP4F2	45.5557	46.3097	44.4925	0.0692366	0	0	0	0
ST8SIA6-AS1	0	0	0	0	0	0	0	0
HEATR9	0	0	0	0	0	0	0	0
N4BP2L2-IT2	0.895187	0.768297	0.700674	0.0516136	0.0449172	0.0525304	0.106133	0.246292
PIF1	0	0.0344336	0	0.0987689	0.0601323	0.129311	61.0148	43.9009
ADORA1	0	0	0	0.546372	0.723727	0.583932	2.13535	0.927583
SHD	0.0953331	0.105271	0.0892609	0.375209	0.598892	0.555293	3.03329	0.706025
LINC00838	0	0	0	0	0	0	0	0
ACTL9	0	0	0	0	0	0	0	0
GPR65	0.0496223	0	0.0337078	0	0	0	0	0
OR4D5	0	0	0	0	0	0	0	0
[truncated: 21,808 more rows]
